# Supplementary material for: Evolutionary trajectory and co-infection dynamics of human influenza A(H1N1) virus (2000–2025): an integrated framework informed by expert-informed bibliometrics
Source: Front Microbiol. 2026 Mar 26;17:1793244. doi: 10.3389/fmicb.2026.1793244 (PMC13064542; doi:10.3389/fmicb.2026.1793244)
Supplement: Supplementary file 3 — Table 3=Supplementary File S3 [file Table_3.xlsx]

## Sheet: Document Information
2000	Division of Viral and Rickettsial Diseases, National Center for Infectious Diseases, USA.	USA
2000	Institute of Virology, Chinese Academy of Preventive Medicine, Beijing 100052, China.	China
2000	Institute of Virology, Chinese Academy of Preventive Medicine, Beijing 100052, China.	China
2000	Département de Virologie, Institut Pasteur de Dakar, Sénégal.	NA
2000	Department of Virology and Immunology, Osaka University of Pharmaceutical Sciences, Takatsuki, Japan. nz6t-hsk@asahi-met.or.jp	Japan
2000	National Center of Influenza, State Health Institute of Slovak Republic, Bratislava, Slovakia. kristufkova@szusr.bts.sk	Slovakia
2000	Kawasaki City Institute of Public Health.	NA
2000	Virology Department, Veterinary Laboratories Agency-Weybridge, New Haw, Addlestone, Surrey KT15 3NB, United Kingdom.	United Kingdom
2000	Institute for Drug Discovery Research, Yamanouchi Pharmaceutical Co., Tsukuba, Ibaraki, Japan. yasuda@yamanouchi.co.jp	Japan
2000	Tama Branch Laboratory, Tokyo Metropolitan Research Laboratory of Public Health.	NA
2000	Department of Microbiology, National Institute of Public Health, Tokyo, Japan.	Japan
2000	Department of Biological Sciences, University of Warwick, Coventry, CV4 7AL, United Kingdom.	United Kingdom
2001	Departments of Molecular Virology and Microbiology, Baylor College of Medicine, Houston, TX 77030, USA. wkeitel@bcm.tmc.edu	USA
2000	Kliniki Pediatrii i Nefrologii Dzieciecej CSK WAM.	NA
2000	Nationaal Influenza Centrum van de Wereldgezondheidsorganisatie, Erasmus Universiteit, afd. Virologie, Rotterdam.	NA
2000	Institute of Medical Biochemistry, Göteborg University, P.O. Box 440, SE 405 30 Göteborg, Sweden.	Sweden
2000	Laboratory of Human and Molecular Virology, University Hospital, av. G. Clemenceau, 14033, Caen, France.	France
2000	Vaccine Research Unit (Medeva Group Development), Department of Biochemistry, Imperial College of Science and Technology, London SW7 2AY, United Kingdom.	United Kingdom
2000	Department of Microbiology, Aichi Prefectural Institute of Public Health, Nagoya, Japan.	Japan
2000	Department of Medicine, Tampere University Hospital, Tampere, Finland. jaakko.antonen@uta.fi	Finland
2000	Department of Pathobiological Sciences, School of Veterinary Medicine, University of Wisconsin, Madison 53706, USA.	USA
2000	Department of Virology and Molecular Biology, St. Jude Children's Research Hospital, Memphis, Tennessee 38105, Russia. Mikhail.Mastrosovich@stjude.org	Russia
2000	National Centre for Disease Control, Department of Health and Aged Care, Canberra, Australian Capital Territory, Australia. Jenny.Thomson@health.gov.au	Australia
2000	Department fo Pediatric and Adolescent Medicine, Mayo Clinic and Mayo Medical School, Rochester, MN 55905, USA.	USA
2000	Department of Pathobiological Sciences, School of Veterinary Medicine, University of Wisconsin - Madison, 2015 Linden Drive West, 53706, Madison, WI, USA.	USA
2000	The Division of Viral Products, Center for Biologics Evaluation and Research, Food and Drug Administration, Rockville, MD 20852, USA. offringa@cber.fda.gov	USA
2000	Influenza Branch, Division of Viral and Rickettsial Diseases, National Center for Infectious Diseases, Centers for Disease Control and Prevention, Atlanta, Georgia 30333, USA. lcooperbiol@earthlink.net	Georgia
2000	Department of Paediatrics, Chukyo Hospital, Nagoya, Japan.	Japan
2000	Division of Viral and Rickettsial Diseases, National Center for Infectious Diseases, USA.	USA
2000	Department of Pathobiological Sciences, School of Veterinary Medicine, University of Wisconsin-Madison, 2015 Linden Drive West, Madison, Wisconsin 53706, USA.	USA
2000	Respiratory Diseases Branch, National Center for Infectious Diseases, Centers for Disease Control and Prevention, Atlanta, GA, USA. klobrien@jhsph.edu	USA
2000	Department of Virology and Molecular Biology, St. Jude Children's Research Hospital, 332 North Lauderdale, Memphis, TN 38105-2794, USA.	USA
2000	Veterinary Laboratories Agency-Weybridge, New Haw, Addlestone, UK. ibrown.vla@gtnet.gov.uk	UK
2000	Department of Microbiology and Immunology, University of Melbourne, Parkville, Victoria 3052, Australia.	Australia
2000	Influenza Branch, National Center for Infectious Diseases, Centers for Disease Control and Prevention, Atlanta, Georgia 30333, USA. njc1@cdc.gov	Georgia
2000	Robert Koch-Institut, Berlin, Germany. Schweiger@rki.de	Germany
2000	Geriatric Unit, Department of Medicine, Hadassah University Hospital, Jerusalem, Israel.	Israel
2000	Central Research Laboratories, Mercian Corporation, Johnan, Fujisawa 251-0057, Japan. knakata@mb.infoweb.ne.jp.	Japan
2000	Department of Medicine, Saint Louis University, St. Louis, MO 63110, USA. belsherb@slu.edu	USA
2000	Influenza Branch, Division of Viral and Rickettsial Diseases, Centers for Disease Control and Prevention, Atlanta, Georgia 30333, USA.	Georgia
2000	Retroscreen Ltd (www.retroscreen.com), The Royal London and St. Bartholomew's School of Medicine and Dentistry, 64 Turner Street, London, UK. rlambkin@retroscreen.com	UK
2000	Central Research Institute, Ito En Ltd., Shizuoka, Japan. ITN00535@nifty.ne.jp	Japan
2000	Aviron, Mountain View, California 94043, USA. tcha@aviron.com	USA
2001	National Institute of Virology (ICMR), Pune, India.	India
2001	WHO Collaborating Centre for the reference and research on influenza virus and other respiratory viruses, National Influenza Centre for Northern France, Institut Pasteur, Paris, France.	France
2001	Dept of Pulmonary and Critical Care Medicine, The Cleveland Clinic Foundation, OH 44195, USA.	USA
2001	Israel Center for Disease Control, Gertner Institute for Health Policy Research, Tel Hashomer, Israel. tamar.p@icdc.health.gov.il	Israel
2001	Laboratório de Vírus Respiratórios, Serviço de Virologia, Instituto Adolfo Lutz, São Paulo, SP, 01246-902, Brasil. tterezinha@uol.com.br	NA
2001	Birmingham Research Unit of The Royal College of General Practitioners, Lordswood House, 54 Lordswood Road, Harborne, Birmingham B17 9DB, UK. dfleming@rcp-bru.demon.co.uk	UK
2001	School of Botany and Zoology, Faculty of Science, Australian National University, Australian Capital Territory 0200, Australia. mark.gibbs@anu.edu.au	Australia
2001	Department of Cellular Pathology and Genetics, Armed Forces Institute of Pathology, Room 1057D, Building 101, 1413 Research Boulevard, Rockville, MD 20850-3125, USA. taubenbe@afip.osd.mil	USA
2001	Institute of Virology, University of Milan, Milan, Italy.	Italy
2001	UCLA Center for Vaccine Research, Harbor-UCLA Medical Center, Torrance, CA, USA.	USA
2001	Department of Medicine, University of Washington School of Medicine, Seattle, WA 98108, USA. kneuzil@washington.edu	USA
2001	Universidad de Antioquia, Facultad Nacional de Salud Pública Héctor Abad Gómez, Departamento de Ciencias Básicas, AA 51922, Medellín, Colombia.	Colombia
2001	Zentrum für Kinderheilkunde, Rheinische Friedrich-Wilhelms-Universität Bonn, Germany.	Germany
2001	School of Medical Technology, Chang Gung University, Clinical Virology Laboratory, Chang Gung Memorial Hospital, Tao-Yuan.	NA
2001	Erasmus Universiteit, afd. Virologie, Postbus 1738, 3000, DR Rotterdam. jc.de.jong@wxs.nl	NA
2001	Communicable Diseases and Environmental Health Branch, Population Health Division, Department of Health and Aged Care, Canberra, ACT. paul.roche@health.gov.au	Canberra
2001	Aventis Pasteur Canada Ltd., 1755 Steeles Avenue West, Toronto, Ontario, M2R 3T4, Canada.	Canada
2001	Department of Pediatrics, University of Hong Kong, Hong Kong SAR, China. ssschiu@hkucc.hku.hk	Hong Kong
2001	Department of Internal Medicine, Hackensack University Medical Center, Hackensack, New Jersey 07601, USA.	USA
2001	Department of Infectious Diseases, Ishikawa Prefectural Institute of Public Health and Environmental Science.	NA
2001	Department of Molecular Biology, University of Bergen, N-5020, Bergen, Norway. rebecca.cox@mbi.uib.no	Norway
2001	Center for Health Studies, Group Health Cooperative, Seattle, WA, USA. lajack@u.washington.edu	USA
2001	Department of Virology, The Hebrew University-Hadassah Medical School, Jerusalem, Israel.	Israel
2001	Enteric and Respiratory Virus Laboratory, Central Public Health Laboratory, Colindale, London, United Kingdom.	United Kingdom
2001	Enteric and Respiratory Virus Laboratory, PHLS Central Public Health Laboratory, Colindale, London NW9 5HT, UK. mzambon@phls.org.uk	UK
2001	British Columbia Centre for Disease Control, University of British Columbia, Vancouver, Canada. jane_buxton@vrhb.bc.ca	Canada
2001	Field Epidemiology Training Program, Centre for Surveillance Coordination and Division of Respiratory Diseases, Bureau of Infectious Diseases, Ottawa, Ontario.	Ontario
2001	Children's Unit, Royal Marsden Hospital, Down's Rd, Sutton, Surrey SM2 5PT, UK. julia.chisholm@gosh-tr.nthames.nhs.uk	UK
2001	Department of Environmental Medicine and Public Health, Institute of Hygiene, University of Padua, Via Loredan 18, 35151, Padua, Italy. vbaldo@uxl.unipd.it	Italy
2001	Division of Viral and Rickettsial Diseases, National Center for Infectious Diseases, USA.	USA
2001	Department of Biotechnology and Bioproducts Research Center, College of Engineering, Yonsei University, Seoul, South Korea.	South Korea
2001	Division of Gastroenterology and Hepatology, Scripps Clinic, La Jolla, CA 92037, USA.	USA
2001	Institute of Virology, University of Milano, ASL Città di Milano, Italy. Fabrizio.Pregliasco@unimi.it	Italy
2001	Institute of Virology, Erasmus Medical Center Rotterdam, Rotterdam, 3000 DR, The Netherlands. rimmelzwaan@viro.fgg.eur.nl	The Netherlands
2001	Department of Internal Medicine, University of Iowa College of Medicine, Iowa City, Iowa 52242, USA.	USA
2001	SyntroVet Lenexa, KS 66219, USA.	USA
2001	Department of Microbiology, Mount Sinai School of Medicine, New York, NY 10029, USA.	USA
2001	Department of Internal Medicine, Division of Epidemiology and Virology, University of Virginia, PO Box 473, Charlottesville, VA 22908, USA. lvg9b@virginia.edu	USA
2001	Division of Family Medicine, The Hebrew University-Hadassah Medical School, Jerusalem 91120, Israel.	Israel
2001	Departments of Molecular Virology and Microbiology, Baylor College of Medicine, Houston, TX 77030, USA. wkeitel@bcm.tmc.edu	USA
2002	Center for Disease Control and Prevention, Beijing 100013, China.	China
2002	EISS Coordination Centre, Netherlands Institute for Health Care Research (Nivel), Utrecht, Netherlands.	Netherlands
2002	Department of Pediatrics, Far Eastern Memorial Hospital, Taipei, Taiwan.	Taiwan
2002	Department of Microbiology, University of Hong Kong, Queen Mary Hospital, SAR, Hong Kong, China.	Hong Kong
2002	Department of Medicine, Soroka Medical Center and Ben-Gurion University, Tel-Hashomer, Israel. mahmoud@bgumail.bgu.ac.il	Israel
2002	National Institute for Biological Standards and Control, Blanche Lane, South Mimms, Potters Bar, Hertfordshire, EN6 3QG, UK. jwood@nibsc.ac.uk	UK
2002	Molecular Epidemiology Branch, 2601 West Gate Road, Brooks AFB, San Antonio, TX 78235-5241, USA. luke.daum@brooks.af.mil	USA
2002	Division of Viral and Rickettsial Diseases, National Center for Infectious Diseases, USA.	USA
2002	Diakonessen Hospital Utrecht, University Medical Center Utrecht, Bosch Medi Center, 's Hertogenbosch, the Netherlands. jbouwman@diakhuis.nl	Netherlands
2002	Influenza Branch, Centers for Disease Control and Prevention, Atlanta, Georgia 30333, USA. xxu@cdc.gov	Georgia
2002	Center for Biologic Nanotechnology, Department of Internal Medicine, Division of Allergy, University of Michigan, Ann Arbor, Michigan 48109, USA. landersj@med.umich.edu	USA
2002	DI Ivanovsky Institute of Virology, 16 Gamaleya Str., Moscow 123098, Russia2. Department of Internal Medicine, University of Virginia, 1300 Jefferson Park Avenue, Jordan Hall Room 2231, PO Box 800473, Charlottesville, VA 22908, USA1. DI Ivanovsky Institute of Virology, 16 Gamaleya Str., Moscow 123098, Russia2. Department of Internal Medicine, University of Virginia, 1300 Jefferson Park Avenue, Jo…	Russia
2002	Erasmus Medisch Centrum, afd. Virologie, Postbus 1738, 3000 DR Rotterdam. rimmelzwaan@viro.fgg.eur.nl	NA
2002	Department of Animal, Dairy and Veterinary Sciences, Institute for Antiviral Research, Utah State University, Logan, UT 84322-5600, USA. smee@cc.usu.edu	USA
2002	Department of Clinical Virology, Christian Medical College & Hospital, Vellore, India.	India
2002	Department of Health and Ageing, Canberra, Australia. paul.roche@health.gov.au	Australia
2002	Virology Division, National Institute for Medical Research, The Ridgeway, Mill Hill, London, NW7 1AA, United Kingdom.	United Kingdom
2002	Instituto Nacional de Enfermedades Respiratorias, Santa Fe, Argentina.	Argentina
2002	Clinical Mycology Section, Laboratory of Clinical Investigation, National Institute of Allergy and Infectious Diseases, National Institutes of Health, Bethesda, MD 20892-1882, USA. kcortez@niaid.nih.gov	USA
2002	Division of Virology, Department of Infectious Diseases, St. Jude Children's Research Hospital, Memphis, Tennessee, USA.	USA
2002	Johnson & Johnson Pharmaceutical Research & Development, LLC, 3210 Merryfield Row, San Diego, CA 92121, USA.	USA
2002	D. I. Ivanovsky Institute of Virology, Moscow 123098, Russia.	Russia
2002	New York Medical College, Valhalla, NY 10595, USA. ekilbourne@snet.net	USA
2002	Vanderbilt University, Nashville, TN, USA. gruberw@wyeth.com	USA
2002	Institute of Virology, Chinese Academy of Preventive Medicine, 100 Ying Xin Jie, Xuan Wu Qu, Beijing, PR China. cnic_gyj@263.net	China
2002	Roche Products Ltd., 40 Broadwater Road, Welwyn Garden City, AL7 3AY, Hertfordshire, UK. jane.ives@roche.com	UK
2002	National Reference Laboratory for Avian Influenza, Istituto Zooprofilattico Sperimentale delle Venezie, Via Romea 14/A, 35020 Legnaro, Padua, Italy. icapua@izsvenezie.it	Italy
2002	Departamento de Medicina Social, Faculdade de Medicina, Universidade Federal do Rio Grande do Sul, 90035-003, Brazil.	Brazil
2002	Department of Pathobiological Sciences, School of Veterinary Medicine, University of Wisconsin-Madison, 2015 Linden Drive, Madison, WI 53706, USA. olsenc@svm.vetmed.wisc.edu	USA
2002	School of BioSciences, The University of Birmingham, Edgbaston, Birminghm B15 2TT, UK.	UK
2002	Division of Viral and Rickettsial Diseases, National Center for Infectious Diseases, USA.	USA
2002	Brooks Air Force Base, San Antonio, TX 78235, USA.	USA
2002	Department of Microbiology, Kawasaki Medical School, Kurashiki, Okayama 701-0192, Japan.	Japan
2002	Southeast Poultry Research Laboratory, Athens, GA 30605, USA.	USA
2002	Department of Internal and Vascular Medicine, Room F.02.126, University Medical Center Utrecht, Heidelberglaan 100, 3584 CX Utrecht, The Netherlands. f.visseren@digd.azu.nl	The Netherlands
2002	Wyeth-Ayerst Research, P.O. Box 8299, Philadelphia, PA 19101, USA.	USA
2002	Department of Agriculture and Rural Development for Northern Ireland, Stormont, Belfast.	Belfast
2002	Research Department, Aventis Pasteur, 69280 Marcy l'Etoile, France.	France
2002	Department of Virology, Saint-Petersburg Pasteur Institute, 14 Mira Street, St. Petersburg 197101, Russia. slioudmila@hotmail.com	Russia
2002	WHO National Influenza Centre, Institute of Virology, Erasmus University Rotterdam, P.O. Box 1738, NL-3000 DR, Rotterdam, The Netherlands.	The Netherlands
2002	Department of Virology, St. Jude Children's Research Hospital, Memphis, Tennessee 38105-2794, USA.	USA
2002	Department of Microbiology and Immunology, Room 315, Basic Sciences Building, New York Medical College, Valhalla, NY 10595, USA.	USA
2002	Department of Pediatrics, Division of Infectious Diseases and Pediatric, Pharmacology Research Unit, La Jolla, CA 92093-0808, USA. spoddar@ucsd.edu	USA
2003	Institut Pasteur de Madagascar, BP 1274, 101 Antananarivo, Madagascar.	Madagascar
2003	Center of Laboratory, The General Hospital of Second Artillery, Beijing 100088,China.	China
2003	Chinese National Influenza Center, Department of Influenza, Institute for Viral Disease Control and prevention, Chinese Center for Disease Control and Prevention, Beijing 100052, China.	China
2003	Department of Chemistry, Auburn University, Auburn, Alabama 36849, USA.	USA
2003	Department of Health Leisure and Exercise Science, University of West Florida, Pensacola, FL 32514, USA.	USA
2003	Infectious Disease Surveillance Center, National Institute of Infectious Diseases.	NA
2003	WHO Collaborating Centre for Reference and Research on Influenza, 45 Poplar Road, Parkville 3052, Vic., Australia. Ian.Barr@csl.com.au	Australia
2003	MedImmune Vaccines, Mountain View, California 94043, USA. mslee007@us.sina.com.	USA
2003	Department of Medicine, Unit of Geriatrics, Hadassah University Hospital, PO Box 12000, 91120, Jerusalem, Israel.	Israel
2003	Influenza Branch, Division of Viral and Rickettsial Diseases, National Center for Infectious Diseases, Centers for Disease Control and Prevention, 1600 Clifton Road, G-16, Atlanta, GA 30333, USA.	USA
2003	Erasmus Medisch Centrum, afd. Virologie, Postbus 1738, 3000 DR Rotterdam. jc.de.jong@wxs.nl	NA
2003	National Influenza Center, Laboratory of Virology, Lyon, France. aymard@rockefeller.univ-lyon1.fr	France
2003	Saint Louis University School of Medicine, Saint Louis, MO, USA. freyse@slu.edu	USA
2003	Zhengzhou Center for Disease Control, Zhengzhou 450053, China.	China
2003	National Institute of Health, Department of Medical Sciences Ministry of Public Health, Nonthaburi, Thailand. pranee@dmsc.moph.go.th	Thailand
2003	Departamento Virología, INEI-ANLIS Carlos G. Malbrán, Servicio de Virus Respiratorios, Av. Vélez Sarsfield 563, 1281 Buenos Aires, Argentina. aponto@anlis.gov.ar	Argentina
2003	Department of Infectious Diseases, University Hospital Osijek, Osijek, Croatia.	Croatia
2003	Shemyakin Institute of Bioorganic Chemistry, Russian Academy of Sciences, Miklukho-Maklaya 16/10, 117997 Moscow, Russia.	Russia
2003	D.I. Ivanovsky Institute of Virology, Gamaleya 16, Moscow 123098, Russia. zhirnov@virology.ru	Russia
2003	National Institute of Virology, 20-A, Dr Ambedkar Road, Pune 411001, Maharashtra, India. flunetpune@yahoo.com	India
2003	Zakład Epidemiologii Państwowego Zakładu Higieny ul. Chocimska 24, 00-791 Warszawa. kkuszewski@pzh.gov.pl	NA
2003	Department of Medicine, Faculty of Medicine Siriraj Hospital, Mahidol University, Bangkok 10700, Thailand.	Thailand
2003	Department of Biostatistics, Rollins School of Public Health, Emory University, 1518 Clifton Road NE, Atlanta, GA 30322, USA. mehallo@sph.emoryedu	USA
2003	Department of Industrial Chemistry and High Technology Research Center, Chiba Institute of Technology, Tsudanuma, Narashino, Chiba, Japan. takaku@ic-it-chiba.ac.jp	Japan
2003	Virus and Prion Diseases of Livestock Research Unit, National Animal Disease Center, USDA, Agricultural Research Service, Ames, Iowa 50010, USA. jricht@nadc.ars.usda.gov	USA
2003	Department of Microbiology, Yamagata Prefectural Institute of Public Health, Yamagata, Yamagata 990-0031, Japan. mizutak@pref.yamagata.jp	Japan
2003	Division of Health Sciences and Nutrition, Commonwealth Scientific and Industrial Research Organisation, Parkville, Australia. jennifer.mckimm-breschkin@csiro.au	Australia
2003	Department of Internal Medicine, Hadassah Medical Center, Jerusalem, 91120, Israel. benyehuda@hadassah.org.il	Israel
2003	National Influenza Center, National Institute of Hygiene, ul. Chocimska 24, 00-791 Warsaw, Poland. nic@pzh.gov.pl	Poland
2003	Department of Geriatrics, Faculty of Medicine Jacques-Lisfranc, Saint-Etienne, France. m.grance.odelin@chu-st-etienne.fr	France
2003	Division of Viral and Rickettsial Diseases, National Center for Infectious Diseases.	NA
2003	Kurume University Medical Center, Department of Internal Medicine, Japan. mkaji@ktarn.or.jo	Japan
2003	Serviço de Virologia, Lab. Virus Respiratórios, Instituto Adolfo Lutz, Av. Dr. Arnaldo 355, 01246-902 São Paulo, SP, Brasil. tterezinha@uol.com.br	NA
2003	Department of Nephrology, Dokuz Eylül University, Izmir, Turkey. caner.cavdar@deu.edu.tr	Turkey
2003	Department of Public Health, Graduate School of Medical and Dental Sciences, Niigata City, Niigata Prefecture 951-8510, Japan. jasmine@med.niigata-u.ac.jp	Japan
2003	Center for Molecular Medicine, Division of Organ Replacement Research and Molecular Immunology, Jichi Medical School 3311-1 Yakushiji, Minamikawachi-machi, Kawachi-gun, Tochigi 329-0498, Japan.	Japan
2003	Department of Microbiology & Immunology, Cornell University, Ithaca, NY, USA.	USA
2003	Academic Virology, Department of Medical Microbiology, Barts and The London School of Medicine and Dentistry, Queen Mary, University of London, London, UK.	UK
2003	Influenza Branch, Centers for Disease Control and Prevention, 1600 Clifton Road, NE, Atlanta, GA 30333, USA. ncox@cdc.gov	USA
2003	Clinical Research and Medical Affairs, Chiron Vaccines, Marburg, Germany.	Germany
2003	Tianjin Centers for Disease Control and Prevention, Tianjin 300011, China.	China
2003	Institute for Viral Disease Control and Prevention, Chinese Center for Disease Control and Preventiong, Beijing 100052, China.	China
2003	Institute of Applied Microbiology, University for Agricultural Sciences, Muthgasse 18B, A-1190 Vienna, Austria. J.Romanova@iam.boku.ac.at	Austria
2003	National Institute for Medical Research, London, U.K.	U.K.
2003	Central Public Health Laboratory, Colindale, London, United Kingdom. jellis@phls.org.uk	United Kingdom
2003	Service of Infectious Diseases, Institut Cĺinic Infeccions i Immunologia, Hospital Clinic Universitari, Institut d'Investigacions Biomèdiques Augusti Pi i Sunyer, Barcelona, Spain. jhorcaja@clinic.ub.es	Spain
2003	Department of Microbiology, Mount Sinai School of Medicine, One Gustave L. Levy Place, New York, NY 10029, USA. Department of Microbiology, Mount Sinai School of Medicine, One Gustave L. Levy Place, New York, NY 10029, USA.	USA
2003	Department of Internal Medicine, Hebrew University-Hadassah Medical School and Hadassah Hospital, Jerusalem, Israel. benyehuda@hadassah.org.il	Israel
2003	ViroMed Laboratories, Inc, Minnetonka, Minnesota, USA.	USA
2003	Federal Institute for Health Protection of Consumers and Veterinary Medicine, Berlin, Germany. c.schrader@bgvv.de	Germany
2003	Direzione Sanitaria-Azienda IRCCS, Ospedale Lazzaro Spallanzani, Via Portuense, 292, 00149 Rome, Italy. squarcione@inmi.it	Italy
2003	Clinical Epidemiology and Biostatistics Unit, Department of Paediatrics, University of Melbourne and Murdoch Children's Research Institute, Royal Children's Hospital, Melbourne, Vict, Australia.	Australia
2003	Department of Microbiology and Immunology, School of Medicine, East Carolina University, Brody Health Sciences Building, Room 5N/96E, 600 Moye Boulevard, Greenville, NC 27858-4354, USA.	USA
2003	Division of Infectious Diseases, Cincinnati Children's Hospital Medical Center, OH, USA. david.bernstein@chmcc.org	USA
2003	Department of Microbiology and Immunology, University of Melbourne, Victoria 3010, Australia. Department of Microbiology and Immunology, University of Melbourne, Victoria 3010, Australia.	Australia
2003	Influenza Branch, National Center for Infectious Diseases, Centers for Disease Control and Prevention, Atlanta, Ga 30333, USA. wct2@cdc.gov	USA
2004	Changchun Changsheng Life Sciences Limited, Changchun 130012, China.	China
2004	Laboratoire de virologie, faculté de médecine, 29200 Brest, France. chastelc@aol.com	France
2004	Department of Epidemiology, Harvard School of Public Health, 677 Huntington Avenue, Boston, Massachusetts 02115, USA.	USA
2004	Grupo de Trabajo Vacunas (CAVA) de la Sociedad Valenciana de Medicina Familiar y Comunitaria, Valencia, Spain. jpuigb@terra.es	Spain
2004	Iomai, Gaithersburg, Md 20878, USA.	USA
2004	Department of Internal Medicine, Division of Infectious Diseases and Immunology, Saint Louis University, St. Louis, MO 63110, USA. belsherb@slu.edu	USA
2004	Erasmus Medisch Centrum, afd. Virologie, Postbus 1738, 3000 DR Rotterdam. g.rimmelzwaan@erasmusmc.nl	NA
2004	Institut für Parasitologie und Zoologie, Department für Pathobiologie, Veterinärmedizinische Universität Wien.	Zoologie
2004	Department of Microbiology, Faculty of Medicine Siriraj Hospital, Mahidol University, Bangkok, Thailand.	Thailand
2004	Victorian Infectious Diseases Reference Laboratory, North Melbourne, Victoria.	Victoria
2004	Department of Paediatrics, San Paolo Hospital, University of Milan, Italy. zuccottig@libero.it	Italy
2004	Research Center in Infectious Diseases of the CHUQ-CHUL, Québec City, Canada.	Canada
2004	Epidemiology and Surveillance Division, National Immunization Program, Centers for Disease Control and Prevention, Atlanta, Ga 30333, USA. wct2@cdc.gov	USA
2004	Department of Biochemistry, Laboratory of Virology, School of Science, University of Buenos Aires, Buenos Aires, Argentina.	Argentina
2004	MedImmune Vaccines, Mountain View, CA, USA.	USA
2004	Department of Epidemiology, University of Michigan School of Public Health, Ann Arbor, MI 48109-2029, USA. asmonto@umich.edu	USA
2004	US Naval Medical Research Unit Two, Indonesian Ministry of Health, Jakarta, Indonesia. beckettcg@namru2.med.navy.mil	Indonesia
2004	Entropy Research Institute, 262 West Saddle River Road, Upper Saddle River, NJ 07458, USA. treichert@entropylimited.com	USA
2004	Klinikum Sankt Georg Leipzig, 2nd Dept. of Internal Medicine, Division of Infectious Diseases and Tropical Medicine, Leipzig, Germany. ruf@sanktgeorg.de	Germany
2004	Department of Pediatrics, Hiroshima Prefectural Hospital.	NA
2004	Department of Microbiology and Molecular Genetics, Oklahoma State University, 306 Life Science East, Stillwater, OK 74078, USA.	USA
2004	Division of Health Services Research and Policy, University of Minnesota School of Public Health, MMC 97 Mayo Memorial Building, 420 Delaware St., S.E., Minneapolis, MN 55455, USA. mcbea002@umn.edu	USA
2004	Zakład Epidemiologii Państwowego Zakładu Higieny ul. Chocimska 24, 00-791 Warszawa. kkuszewski@pzh.gov.pl	NA
2004	Akita Prefectural Institute of Public Health.	NA
2004	National Health Research Institutes, Taipei, Taiwan.	Taiwan
2004	Department of Virology, Faculty of Medicine, The Hebrew University Hadassah-Medical School, Hebrew University of Jerusalem, P O Box 12272, Jerusalem, Israel.	Israel
2004	Division of Viral and Rickettsial Diseases, National Center for Infectious Diseases, CDC, USA.	USA
2004	Influenza Branch, Division of Viral and Rickettsial Diseases, National Center for Infectious Diseases, Mailstop G-16, Centers for Disease Control and Prevention, 1600 Clifton Road, Atlanta, GA 30333, USA.	USA
2004	Institute of Applied Microbiology, University of Natural Resources and Applied Life Sciences, Muthgasse 18B, A-1190 Vienna, Austria. j.romanova@iam.boku.ac.at	Austria
2004	Health Science Center, Division of Infectious Diseases, Saint Louis University, 3035 Vista at Grand Blvd, St.-Louis, MO 63110, USA. belsherb@slu.edu	USA
2004	Division of Virology, Department of Infectious Diseases, St. Jude Children's Research Hospital, 332 North Lauderdale, Memphis, TN 38105-2794, USA.	USA
2004	WHO Collaborating Centre for Reference and Research on Influenza, 45 Poplar Rd, Parkville, Melbourne, Vic. 3052, Australia. aeron_hurt@csl.com.au	Australia
2004	Division of Virology, Department of Infectious Diseases, MS#330, St. Jude Children's Research Hospital, 332 N Lauderdale, Memphis, TN 38105, USA. richard.webby@stjude.org	USA
2004	Influenza Branch, Centers for Disease Control and Prevention, Mail Stop G16, 1600 Clifton Road, NE, Atlanta, GA 30333, USA. xxu@cdc.gov	USA
2004	Respiratory Diseases Department, Health Protection Agency, Communicable Disease Surveillance Centre, London, UK.	UK
2004	Virology Division, National Institute for Medical Research, The Ridgeway, Mill Hill, London NW7 1AA, UK.	UK
2004	Department of Pathobiological Sciences, School of Veterinary Medicine, University of Wisconsin, Madison, WI 53706, USA. horimoto@ims.u-tokyo.ac.jp	USA
2004	Department of Health and Human Performance/Immunobiology, Iowa State University, 235 Forker Building, Ames, IA 50011, USA. mkohut@iastate.edu	USA
2004	Department of Biology, The Chinese University of Hong Kong, Shatin, N.T., Hong Kong, China.	Hong Kong
2004	Laboratoire de Virologie, WHO National Influenza Centre, Université Claude Bernard Lyon 1, 69373, Lyon cedex 08, France. Kessler@rockefeller.univ-lyon1.fr	France
2004	Hacettepe University, Ankara, Turkey.	Turkey
2004	Infectious Diseases Laboratory, Institute of Medical and Veterinary Science, P.O. Box 14, Frome Road, South Australia, Rundle Mall, S.A. 5000, Australia.	Australia
2004	Ivanovsky Research Institute of Virology, Military Medical Command, Ministry of Internal Affairs, Moscow, Russia.	Russia
2004	Institute of Medical Science, University of Tokyo, 4-6-1, Shirokanedai, Minato-ku, Tokyo 108-8639, Japan.	Japan
2004	Southeast Poultry Research Laboratory, Agricultural Research Service, U.S. Department of Agriculture, Athens, GA 30605, USA. tft9@cdc.gov	USA
2004	Department of Pediatrics, Division of Pediatric Hematology/Oncology, University of Colorado Health Sciences Center, Denver, Colarado 80218, USA. porter.christopher@tchden.org	USA
2004	Departments of Infectious Disease, St. Jude Children's Research Hospital, Memphis, Tennessee 38105, USA.	USA
2004	Section of Pediatric Infectious Diseases, Department of Pediatrics, Scott & White Memorial Hospital and Clinic, The Texas A&M University System Health Science Center College of Medicine, Temple, 76508, USA. mgaglani@swmail.sw.org	USA
2004	Departments of Geriatric Medicine, Clinical Chemistry, and Mathematical Sciences, University of Liverpool, Liverpool, United Kingdom. stephenallsup@tinyworld.co.uk	United Kingdom
2004	Virology Department, Hebrew University and Hadassah Medical School, Jerusalem 91120, Israel.	Israel
2005	Dalhousie University, Halifax, Nova Scotia, Canada. scott.halperin@dal.ca	Canada
2005	Department of Microbiology, Buskerud Hospital Trust, Drammen, and Haukeland University Hospital, Bergen, Norway. sahe@sb-hf.no	Norway
2005	Krajowy Ośrodek ds. Grypy, PZH. nic@pzh.gov.pl	NA
2006	Department of Neuroscience, Retzius väg 8, Karolinska Institutet, Stockholm SE-171 77, Sweden. krister.kristensson@ki.se	Sweden
2005	Department of Internal Medicine, University of Virginia School of Medicine, Charlottesville, VA, USA.	USA
2006	Discipline of General Practice, School of Medical Practice & Population Health, University of Newcastle, Callaghan, NSW 2308, Australia. drifcook@bigpond.com	Australia
2006	Department of Molecular Biology, The Scripps Research Institute, 10550 North Torrey Pines Road, La Jolla, CA 92037, USA.	USA
2005	Jiangsu Provincial Center of Disease Control and Prevention, Nanjing 210009, China.	China
2006	Department of Pediatrics, Graduate School of Medical Sciences, Kyushu University, 3-1-1, Maidashi, Higashi-ku, Fukuoka 812 8582, Japan.	Japan
2006	Laboratory of Immunology and Developmental Biology, Division of Cellular and Gene Therapies, Center for Biologics Evaluation and Research, Food and Drug Administration, Rockville, MD 20852, USA. epsteins@cber.fda.gov	USA
2006	Center for Emerging Infectious Diseases, Department of Epidemiology, University of Iowa College of Public Health, Iowa City, IA 52242, USA.	USA
2006	Department of Clinical Immunology, University Medical Center Groningen, University of Groningen, PO Box 30.001, 9700 RB Groningen, Netherlands. B.Holvast@int.umcg.nl	Netherlands
2006	Division of Infectious Diseases, Department of Pediatrics, Dalhousie University, Halifax, NS, Canada. Joanne.Langley@dal.ca	Canada
2006	Institute of Gene Biology RAS, Moscow, Russia. altstein.ad@relcom.ru	Russia
2006	Department of Chest and Infectious Diseases, Heckeshorn, Helios Kliniken Emil von Behring, Berlin, Germany. ADeroux@aol.com	Germany
2005	Department of Microbiology, The University of Hong Kong, Queen Mary Hospital, Hong Kong Special Administrative Region of China. mchan@hkucc.hku.hk	Hong Kong
2005	Influenza Branch, Mail Stop G-16, DVRD, NCID, Centers for Disease Control and Prevention, 1600 Clifton Road, N.E., Atlanta, GA 30333, USA. tft9@cdc.gov	USA
2005	Erasmus MC, afd. Virologie, Postbus 1738, 3000 DR Rotterdam. jc.de.jong@wxs.nl	NA
2005	Zhejiang Center for Disease Control and Prevention, Hangzhou 310009, China.	China
2005	Influenza Branch, Mailstop G-16, Division of Viral and Rickettsial Diseases (DVRD), National Center for Infectious Diseases, Centers for Disease Control and Prevention, 1600 Clifton Road, NE, Atlanta, GA 30333, USA. tft9@cdc.gov	USA
2005	Division of Viral and Rickettsial Diseases, National Center for Infectious Diseases, Centers for Disease Control and Prevention, Influenza Branch, Atlanta, GA, USA. rbright@cdc.gov	USA
2005	Krajská hygienická stanice, Usteckého kraje se sídlem v Ustí n/L. sekretar@khsusti.cz	Usteckého
2006	Department of Public Health, Osaka City University Faculty of Medicine, Japan. megmeg@med.osaka-cu.ac.jp	Japan
2005	Department of Paediatric Oncology, Great Ormond Street Hospital, Great Ormond Street, London WC1N 3JH, UK. chishj@gosh.nhs.uk	chishj@gosh.nhs.uk
2005	Department of Biochemistry, University of Shizuoka, School of Pharmaceutical Sciences and COE Program in the 21st Century, Shizuoka 422-8526, Japan. Suzukit@u-shizuoka-ken.ac.jp	Japan
2006	Infectious Diseases Unit, University of Rochester School of Medicine, 601 Elmwood Avenue, Room 3-6308, Rochester, NY 14642-0001, USA. John.Treanor@urmc.rochester.edu	USA
2005	Laboratoire de Virologie, Centre National de Référence pour la Grippe (France-Sud), Domaine Rockefeller, 8 Avenue Rockefeller, 69373 Lyon cedex 08, France. Ferraris@sante.univ-lyon1.fr	France
2005	Robert Koch-Institut, Projektgruppe 11, HIV-Variabilität und Molekulare Epidemiologie, Nordufer 20, Berlin, Germany. chmielewiczb@rki.de	Germany
2005	Department of Pediatrics, Jichi Medical School.	NA
2005	Communicable Disease Management and Policy Section, Biosecurity and Disease Control Branch, Department of Health and Ageing, Canberra, Australian Capital Territory. janet.li@health.gov.au	Canberra
2005	Section of Infection, Department of Medicine, Wan-Fang Hospital, Taipei Medical University, Taipei, Taiwan.	Taiwan
2005	Division of Basic Chinese Medical Research, National Research Institute of Chinese Medicine, Li-Nung St., Shipai, Taipei, Taiwan, ROC.	Taiwan
2005	Department of Paediatrics and Adolescent Medicine, The University of Hong Kong, Queen Mary Hospital, Pokfulam, Hong Kong Special Administrative Region, People's Republic of China.	Hong Kong
2005	Division of Child Health, School of Health Sciences, Kyushu University, Fukuoka, Japan. matsuzaki@shs.kyushu-u.ac.jp	Japan
2005	Clinical Development Influenza Vaccines, Solvay Pharmaceuticals BV, PO Box 900, 1380 DA, Weesp, The Netherlands. ia.debruijn@solvay.com	Netherlands
2005	Haematology Centre, Karolinska University Hospital, Stockholm, Sweden. per.ljungman@medhs.ki.se	Sweden
2005	Heath Kelly Victorian Infectious Diseases Reference Laboratory, Melbourne, Victoria.	Victoria
2005	Department of Medicine, Faculty of Medcine, Siriraj Hospital, Mohidol University, Bangkok 10700, Thailand.	Thailand
2005	Department of Microbiology, University Pathology Building, Queen Mary Hospital, Pokfulam Road, Hong Kong, Special Administrative Region, People's Republic of China.	Hong Kong
2005	Unite de Virologie Medicale, Laboratoire de Virologie, UMR CNRS 5537, CNR des Virus Influenza Région Sud, Domaine Rockefeller, 69373 Lyon Cedex 08, France.	France
2005	School of Biosciences, The University of Birmingham, Edgbaston, Birmingham B15 2TT, UK.	UK
2005	Division of Pediatric Infectious Diseases, Allergy, and Rheumatology, University of Washington and Children's Hospital and Regional Medical Center, Seattle, Washington 98105, USA. jenglu@chmc.org	USA
2005	The D. I. Ivanovsky Institute of Virology RAMS, Moscow, Russia.	Russia
2005	Department of Infectious Diseases (Division of Virology), St Jude Children's Research Hospital, 332 North Lauderdale Street, Memphis, TN 38105-2794, USA. Department of Immunology, St Jude Children's Research Hospital, 332 North Lauderdale Street, Memphis, TN 38105-2794, USA. Department of Infectious Diseases (Division of Virology), St Jude Children's Research Hospital, 332 North Lauderdale Street…	Australia
2005	Department of Prosthodontics, Faculty of Dental Medicine, Hebrew University-Hadassah, Jerusalem, Israel. ervinw@md.huji.ac.il	Israel
2005	National Institute of Allergy and Infectious Diseases, National Institutes of Health, Bethesda, MD 20892-6613, USA. Lsimonsen@niaid.nih.gov	USA
2005	Institut Pasteur de Nouvelle-Calédonie, B.P. 61, 98845 Nouméa-Cedex, New Caledonia. aberlioz@pasteur.nc	New Caledonia
2005	Department of Preventive Medicine, Faculty of Medicine, Saga University, 5-1-1, Nabeshima, Saga city, Saga 849-8501, Japan. harameg@post.saga-med.ac.jp	Japan
2005	Institute of Applied Microbiology, University of Natural Resources and Applied Life Sciences, Muthgasse 18B, A-1190 Vienna, Austria. Institute of Applied Microbiology, University of Natural Resources and Applied Life Sciences, Muthgasse 18B, A-1190 Vienna, Austria. Institute of Applied Microbiology, University of Natural Resources and Applied Life Sciences, Muthgasse 18B, A-1190 Vienna, Austria. …	Austria
2005	Servizio di Virologia, IRCCS Policlinico San Matteo, Pavia, Italy.	Italy
2006	Department of Molecular Pathology Armed Forces Institute of Pathology Rockville, Maryland, USA.	USA
2006	Research Center in Infectious Diseases of the CHUQ-CHUL and Laval University, Quebec City, Quebec, Canada.	Canada
2006	CIRI-IV, Department of Health Sciences, University of Genoa, Italy.	Italy
2006	Food Science and Human Nutrition Department, University of Florida, Gainesville, Florida, USA.	USA
2007	Division of Infectious Diseases, Department of Internal Medicine, Korea University, Seoul, Republic of Korea.	Republic of Korea
2007	Department of Microbiology, The University of Hong Kong, University Pathology Building, Queen Mary Hospital Compound, Pokfulam, Hong Kong, SAR, China.	Hong Kong
2007	Laboratory of Immunoregulation, National Institute of Allergy and Infectious Diseases, National Institutes of Health, 10 Center Drive, MSC 1876, Bethesda, MD 20892-1876, USA.	USA
2006	Institute of Virology, Slovak Academy of Sciences, Dúbravská cesta 9, 845-05 Bratislava, Slovak Republic.	Slovak Republic
2006	Animal Infectious Disease Laboratory, School of Veterinary Medicine, Yangzhou University, Yangzhou, Jiangsu 225009, Jiangsu Province, P.R. China.	China
2007	Niedersächsisches Landesgesundheitsamt, Hannover, Germany. Rolf.Heckler@nlga.niedersachsen.de	Germany
2006	Tampere University Medical School/FM3, Biokatu 10, 33520 Tampere, Finland. timo.vesikari@uta.fi	Finland
2007	Department of Rheumatology, Lund University Hospital, Kioskgatan 3, S-221 85 Lund, Sweden. meliha.crnkic@reum.lu.se	Sweden
2006	Institut za zastitu zdravlja Novi Sad. ivacvj@neobee.net	NA
2006	Erasmus MC, afd Virologie, Rotterdam. g.rimmelzwaan@erasmusmc.nl	NA
2006	Department of Infectious Diseases, Infection Control, and Employee Health, University of Texas M. D. Anderson Cancer Center, Houston, TX 77030, USA. asafdar@mdanderson.org	USA
2006	Laboratory of Virology, Beijing Municipal Laboratory of Infection and Immunity, Capital Institute of Pediatrics, Beijing 100020, China.	China
2007	Chinese Center for Animal Health and Epidemiology, Nanjing Road 369, Qingdao, 266032, China. chenjiming2004@yahoo.com.cn	China
2007	Department of Microbiology, Faculty of Medicine Siriraj Hospital, Mahidol University, Bangkok 10700, Thailand.	Thailand
2007	School of Medicine, University of São Paulo, Rua Teodoro Sampaio 115, CEP 05405-000, SP, Brazil. edmassad@usp.brb	Brazil
2006	Schneider Children's Medical Center, Petah-Tikva, Israel. sashkenazi@clalit.org.il	Israel
2006	Program for Appropriate Technology in Health, School of Medicine, University of Washington, Seattle, Seattle, WA 98107, USA. kneuzil@path.org	USA
2006	Institute for Advanced Study, Einstein Drive, Princeton, NJ 08540, USA.	USA
2006	AVI BioPharma Inc., 4575 SW Research Way, Corvallis, OR 97333, USA.	USA
2006	Pediatric ID, Children's Hospital and Regional Medical Center, 4800 Sand Point Way, NE #W8851, Seattle, Washington 98105, USA. janet.englund@seattlechildrens.org	USA
2006	Duke Clinical Research Institute, Department of Pediatrics, Duke University Medical Center, Durham, North Carolina, USA. walte002@mc.duke.edu	USA
2006	Department of Molecular Biodefense Research, Yokohama City University Graduate School of Medicine, 3-9 Fukuura, Yokohama 236-0004, Japan.	Japan
2006	Unité de Génétique Moléculaire des Virus Respiratoires, URA CNRS 1966, Institut Pasteur, 25-28 rue du Docteur Roux, 75015 Paris, France.	France
2007	Department of Biostatistics, Harvard School of Public Health, Boston, MA 02115, USA. mnuno@hsph.harvard.edu	USA
2006	Influenza Research Institute, Russian Medical Academy, St. Petersburg, Russia. meropkin@rambler.ru	Russia
2006	State Epidemilogical Unit, Perak, Malaysia.	Malaysia
2006	Department of Chemistry and Biochemistry, UCB 215, University of Colorado, Boulder, CO 80309, USA.	USA
2006	Influenza Division, National Center for Immunization and Respiratory Diseases, Atlanta, GA 30333, USA.	USA
2006	WHO Collaborating Centre for Reference and Research on Influenza, 45 Poplar Road, Parkville, Victoria 3052, Australia. Ian.Barr@influenzacentre.org	Australia
2006	Bioinformatics Team, Supercomputing Center, Korea Institute of Science and Technology Information, Yusong-Gu, Daejon, Korea.	Korea
2006	Surveillance Policy and Systems Section, Office of Health Protection, Australian Government Department of Health and Ageing, Canberra, Australian Capital Territory. simon.firestone@health.gov.au	Canberra
2006	Theoretical Biology and Biophysics Group, Los Alamos National Laboratory, Los Alamos, NM 87545, USA.	USA
2006	Chinese Influenza Center, Institute for Viral Disease Control and Prevention, State Key Laboratory for Infectious Disease Control and Prevention, Chinese Center for Disease Control and Prevention, Beijing 100052, China.	China
2006	Department of Influenza, Chinese Influenza Center, Institute for Viral Disease Control and Prevention, Chinese Center for Disease Control and Prevention, Beijing 100052, China.	China
2006	Fogarty International Center, National Institutes of Health, Bethesda, MD 20892, USA. viboudc@mail.nih.gov	USA
2006	Department of Microbiology, Aichi Prefectural Institute of Public Health, Tsujimachi, Nagoya 462-8576, Japan. mami_hata@pref.aichi.lg.jp	Japan
2006	Państwowy Zakład Higieny, Krajowy Ośrodek ds. Grypy w Warszawie. nic@pzh.gov.pl	NA
2006	Department of Paediatrics and Adolescent Medicine, Hong Kong Jockey Club Clinical Research Centre, Faculty of Medicine, University of Hong Kong, Pokfulam, Hong Kong SAR, China.	Hong Kong
2006	Defence Medical and Environmental Research Institute, DSO National Laboratories, 27 Medical Drive, #09-01, 117510, Singapore. oengeong@dso.org.sg	Singapore
2006	Department of Pathology, National Institute of Infectious Diseases, Tokyo, Japan.	Japan
2006	Department of Molecular Virology and Microbiology, Baylor College of Medicine, Houston, Tex 77030, USA. wkeitel@bcm.tmc.edu	USA
2006	Department of Medicine, Queen Mary Hospital, The University of Hong Kong, 102 Pokfulam Road, Hong Kong.	Hong Kong
2006	University of Iowa College of Public Health, Iowa City, Iowa, USA. ramireza@iastate.edu	USA
2006	Virus and Prion Disease of Livestock Research Unit, National Animal Disease Center, US Department of Agriculture/ARS, 2300 Dayton Avenue, Ames, IA 50010, USA.	USA
2006	National Institutes of Health, Fogarty International Center, Bethesda, Maryland 20892, USA. viboudc@mail.nih.gov	USA
2006	Department of Microbiology and Immunology, Chung Shan Medical University (CSMU), 110, Sec. No. 1, Chien-Kuo N. Road, Taichung 402, Taiwan, Republic of China. chiho@csmu.edu.tw	Taiwan
2007	Division of Clinical Application, Department of Clinical Sciences, Institute of Natural Medicine, University of Toyama, Toyama-city, Toyama 9300194, Japan. hamazaki@inm.u-toyama.ac.jp	Japan
2006	Veterinary Diagnostic Laboratory, College of Veterinary Medicine, Iowa State University, Ames, IA 50011, USA.	USA
2006	Epidemiology Unit, Victorian Infectious Diseases Reference Laboratory, Melbourne, Victoria.	Victoria
2006	Division of Basic Chinese Medical Research, National Research Institute of Chinese Medicine, Shipai, Taipei, Taiwan, ROC.	Taiwan
2006	Department of Pediatrics, Niigata National Hospital, 3-52, Akasaka-Cho, Kashiwazaki, Niigata 945-8585, Japan. ootsukataketo@hotmail.com	Japan
2006	Nagai Pediatric Clinic, 2-20 Akanechou, Takamatsu, Kagawa 760-0002, and Pediatrics and Child Health, Kurume University Medical Center, Fukuoka, Japan. makoto-kamada@hokkaido.med.or.jp	Japan
2006	College of Medicine and Medical Research Institute, Chungbuk National University, Cheongju 361-711, Korea.	Korea
2006	Division of Virology, Department of Microbiology and Immunology, The Institute of Medical Science, The University of Tokyo.	NA
2006	Department of Pathobiological Sciences, School of Veterinary Medicine, University of Wisconsin--Madison, 2015 Linden Dr., Madison, WI 53706, USA.	USA
2006	Department of Infectious Diseases, St. Jude Children's Research Hospital, 332 N. Lauderdale, Memphis, TN 38105-2794, USA.	USA
2006	University of Hong Kong, Department of Community Medicine, Hong Kong, Hong Kong Special Administrative Region, China.	Hong Kong
2006	Division of Infectious Disease Control, Norwegian Institute of Public Health, Oslo, Norway. hilde.bakke@fhi.no	Norway
2006	New York Medical College, Valhalla, New York, USA. ekilbourne@snet.net	USA
2006	Department of Public Health-Microbiology-Virology, University of Milan, Milan, Italy.	Italy
2006	Department of Neuroscience, Retzius väg 8, Karolinska Institutet, Stockholm SE-171 77, Sweden. krister.kristensson@ki.se	Sweden
2006	Division of Viral and Rickettsial Diseases, National Center for Infectious Diseases, Centers for Disease Control and Prevention, Influenza Branch, Atlanta, Ga, USA.	USA
2006	Virology Department, Veterinary Laboratories Agency Weybridge, Addlestone, Surrey, United Kingdom. d.j.alexander@vla.defra.gsi.gov.uk	United Kingdom
2006	Section of Infection, Department of Medicine, Wan-Fang Hospital, Taipei Medical University, Taipei, Taiwan, R.O.C.	Taiwan
2006	Department of Vaccines Discovery Research, Wyeth Research, 401 North Middletown Rd., Pearl River, NY 10965, USA.	USA
2006	Discipline of General Practice, School of Medical Practice & Population Health, University of Newcastle, Callaghan, NSW 2308, Australia. drifcook@bigpond.com	Australia
2006	Department of Epidemiology, University of Michigan, Ann Arbor, MI, USA. SGreene1@cdc.gov	USA
2006	Microbiology Department, The Shrewsbury and Telford Hospital NHS Trust, Telford, Shropshire, UK. Moira.Kaye@rsh.nhs.uk	UK
2006	Department of Molecular Biology, The Scripps Research Institute, 10550 North Torrey Pines Road, La Jolla, CA 92037, USA.	USA
2006	Department of Pediatrics, Graduate School of Medical Sciences, Kyushu University, 3-1-1, Maidashi, Higashi-ku, Fukuoka 812 8582, Japan.	Japan
2006	Laboratory of Immunology and Developmental Biology, Division of Cellular and Gene Therapies, Center for Biologics Evaluation and Research, Food and Drug Administration, Rockville, MD 20852, USA. epsteins@cber.fda.gov	USA
2006	Center for Emerging Infectious Diseases, Department of Epidemiology, University of Iowa College of Public Health, Iowa City, IA 52242, USA.	USA
2006	Department of Clinical Immunology, University Medical Center Groningen, University of Groningen, PO Box 30.001, 9700 RB Groningen, Netherlands. B.Holvast@int.umcg.nl	Netherlands
2006	Division of Infectious Diseases, Department of Pediatrics, Dalhousie University, Halifax, NS, Canada. Joanne.Langley@dal.ca	Canada
2006	Institute of Gene Biology RAS, Moscow, Russia. altstein.ad@relcom.ru	Russia
2006	Department of Chest and Infectious Diseases, Heckeshorn, Helios Kliniken Emil von Behring, Berlin, Germany. ADeroux@aol.com	Germany
2006	Department of Public Health, Osaka City University Faculty of Medicine, Japan. megmeg@med.osaka-cu.ac.jp	Japan
2006	Infectious Diseases Unit, University of Rochester School of Medicine, 601 Elmwood Avenue, Room 3-6308, Rochester, NY 14642-0001, USA. John.Treanor@urmc.rochester.edu	USA
2007	University of Iowa College of Public Health, Iowa City, Iowa, USA. gregory-gray@uiowa.edu	USA
2008	Division of Nephrology, Department of Medicine, University Hospital Gasthuisberg, B-3000 Leuven, Belgium. johan.scharpe@gza.be	Belgium
2008	Department of Pathobiological Sciences, School of Veterinary Medicine, University of Wisconsin-Madison, 2015 Linden Drive, Madison, WI 53706, USA.	USA
2008	Department of Pediatrics, Faculty of Medicine, Chulalongkorn University, Patumwan, Bangkok 10330, Thailand.	Thailand
2008	Charles University, First Faculty of Medicine, Institute of Immunology and Microbiology, Studnickova 7, 128 00 Prague 2, Czech Republic. pzanvit@yahoo.com	Czech Republic
2007	Department of Pediatrics, People's Hospital, Shanxi Province, Taiyuan 030012, China.	China
2008	State Key Laboratory of Biocontrol, Sun Yat-sen University, Guangzhou 510275, China.	China
2007	Center for Infectious Disease Dynamics, Department of Biology, Eberly College of Science, The Pennsylvania State University, University Park, Pennsylvania, United States of America. bsf143@psu.edu	United States
2008	Division of Virology, Department of Infectious Diseases, St Jude Children's Research Hospital, 332 North Lauderdale Street, Memphis, TN 38105, USA.	USA
2008	Department of Geography, University of Cambridge, Cambridge CB2 3EN, UK.	UK
2008	Virologie et Pathologie humaine, CNRS FRE 3011, Université Lyon 1, 7 rue Guillaume Paradin, 69372 Lyon cedex 08, France. vanessa.escuret@chu-lyon.fr <vanessa.escuret@chu-lyon.fr>	France
2007	Division of Virology, Department of Infectious Diseases, St, Jude Children's Research Hospital, Memphis, TN 38105, USA. henju.marjuki@stjude.org	USA
2007	Vaccine & Immunisation Research Group, Murdoch Childrens Research Institute and School of Population Health, The University of Melbourne, Parkville, Victoria, Australia.	Australia
2007	Influenza Division, Coordinating Centers for Disease Control and Prevention, Atlanta, GA, USA. Influenza Division, Coordinating Centers for Disease Control and Prevention, Atlanta, GA, USA. Influenza Division, Coordinating Centers for Disease Control and Prevention, Atlanta, GA, USA.	USA
2007	Department of Parasitology, Leiden University Medical Center, Leiden, Leiden, 2300 RC, The Netherlands. evanriet@lacdr.leidenuniv.nl.	The Netherlands
2007	European Influenza Surveillance Scheme Coordination Centre, Netherlands Institute for Health Services Research (NIVEL), Utrecht, the Netherlands. A.Meijer@nivel.nl	Netherlands
2008	Department of Rheumatology, Tel Aviv Sourasky Medical Centre, Sackler Faculty of Medicine, Tel Aviv University, Tel Aviv 64239, Israel.	Israel
2007	Department of Medical Surgery Specialities and Public Health, University of Perugia, Perugia, Italy. anna@unipg.it	Italy
2007	School of Pharmacy, University of Wisconsin, Madison, WI 53705, USA. jmdopp@pharmacy.wisc.edu	USA
2007	Erasmus MC-Centrum, afd. Virologie, Postbus 2040, 3000 CA Rotterdam. jc.de.jong@wxs.nl	NA
2007	MedImmune, 297 North Bernardo Avenue, Mountain View, CA 94043, USA. wangz@medimmune.com	USA
2007	Zakład Epidemiologii, Państwowy Zakład Higieny, Warszawa. mpc@pzh.gov.pl	NA
2007	National Institute of Allergy and Infectious Diseases, National Institutes of Health, Bethesda, MD, USA. taubenbergerj@niaid.nih.gov	USA
2008	Department of Public Health, Niigata University, Graduate School of Medical and Dental Sciences, 1-757, Asahimachi-Dori, Niigata City, Niigata Prefecture 951-8510, Japan. bbmm@med.niigata-u.ac.jp	Japan
2007	RTI Health Solutions, Williams House, Manchester Science Park, Lloyd Street North, Manchester M15 6SE, United Kingdom. hibbert@rti.org	United Kingdom
2007	TechnoVax, Tarrytown, New York.	New York
2008	Research Center in Infectious Diseases of the CHUQ-CHUL and Laval University, Québec City, Québec, Canada.	Canada
2007	Influenza Division, Mailstop G-16, Centers for Disease Control and Prevention, 1600 Clifton Road, Atlanta, GA 30333, USA.	USA
2007	Baylor College of Medicine, One Baylor Plaza, MS: BCM280, Houston, TX 77030, United States. ikirk@bcm.edu	United States
2007	Health Trends Research, Baltimore, Maryland, USA.	USA
2007	Hospital Nacional de Niños, San José, Costa Rica.	Costa Rica
2007	Department of Infectious Diseases, St Jude Children's Research Hospital, Memphis, TN 38105-2794, USA.	USA
2007	Department of Microbiology, The Chinese University of Hong Kong, 1/F Clinical Science Building, Prince of Wales Hospital, Shatin, New Territories, Hong Kong.	Hong Kong
2007	AKOUA-KOFFI, Maître de conférences agrégé, Département des virus épidémiques, Institut Pasteur de Côte d'lvoire, Adiopodoumé, 01 BP 490 Abidjan. akouamc@yahoo.fr	Adiopodoumé
2007	Virology Unit, Department of Public Health, University of Florence, I-50134 Florence, Italy. simone.giannecchini@unifi.it	Italy
2007	Bioprocess Engineering, Max Planck Institute for Dynamics of Complex Technical Systems, Sandtorstrasse 1, 39106 Magdeburg, Germany. opitz@mpi-magdeburg.mpg.de	Germany
2007	Office of Health Protection, Australian Government Department of Health and Ageing, Canberra, Australian Capital Territory. epi@health.gov.au	Canberra
2007	Kentucky Pediatric Research, 201 S. 5th St., Bardstown, KY 40004-1142, USA. slblock@pol.net	USA
2007	Department of Virology, Erasmus MC, P.O. Box 2040, 3015 CA, Rotterdam, The Netherlands.	The Netherlands
2007	Department of Virology, Postgraduate School Molecular Medicine, Erasmus Medical Center, Rotterdam, The Netherlands. g.rimmelzwaan@erasmusmc.nl	The Netherlands
2007	Department of Kinesiology and Community Health, University of Illinois at Urbana-Champaign, Urbana, IL 61801, USA. yyang5@uiuc.edu	USA
2007	Department of Public Health, Niigata University, Graduate School of Medical and Dental Science, Niigata, Japan. jasmine@med.niigata-u.ac.jp	Japan
2007	Department of Pediatrics, University of Milan, Luigi Sacco Hospital, Via GB Grassi 74, 20157 Milan, Italy. gianvincenzo.zuccotti@unimi.it	Italy
2007	European Programme for Intervention Epidemiology Training, Smittskyddinstitutet/EPI, Solna, Sweden. annick@thelenglets.com <annick@thelenglets.com>	Sweden
2007	Russian Academy of Sciences, Shemyakin and Ovchinnikov Institute of Bioorganic Chemistry, Moscow, Russia.	Russia
2007	Unité de Génétique Moléculaire des Virus Respiratoires, URA CNRS 1966, Université Paris 7 EA302, Centre National de Référence du virus influenzae (Région Nord), Institut Pasteur, Paris, France.	France
2008	Department of Public Medicine Sciences, U.C.O. Hygiene and Preventive Medicine, CIRI-IV, University of Trieste and IRCCS Burlo Garofolo, Trieste, Italy.	Italy
2007	Institute for Antiviral Research, Utah State University, Logan, UT, USA. honery@usu.edu	USA
2007	Influenza Division, National Center for Immunization and Respiratory Diseases, CDC, Atlanta, GA 30333, USA. afiore@cdc.gov	USA
2007	Group of Immunovirology-Biogenesis, Universidad de Antioquia, Medellin, Columbia. cjmonto@une.net.co	cjmonto@une.net.co
2007	Department of Medicine, University of Massachusetts Medical School, 364 Plantation Street, LRB, Worcester, MA 01605, USA.	USA
2007	Department of Biology, The University of Texas at San Antonio, San Antonio, TX 78249, USA.	USA
2007	Viral Respiratory Pathogens Research Unit, Departments of Molecular Virology and Microbiology, Baylor College of Medicine, Houston, Texas 77030, USA. mbawuike@bcm.tmc.edu	USA
2007	Influenza Division, National Center for Immunization and Respiratory Diseases, Centers for Disease Control and Prevention, Atlanta, GA 30333, USA.	USA
2007	Communicable Disease Control Unit, Department of Human Services, Melbourne, Victoria. James.Fielding@dhs.vic.gov.au	Victoria
2007	Department of Pediatrics, Niigata National Hospital, 3-52, Akasaka-Cho, Kashiwazaki, Niigata 945-8585, Japan. ootsukataketo@hotmail.com	Japan
2007	State Key Laboratory of Virology, Institute of Medical Virology, Wuhan University, Wuhan, P.R. China.	China
2007	Rega Institute for Medical Research, Minderbroedersstraat 10, B-3000 Leuven, Belgium. erik.declercq@rega.kuleuven.be	Belgium
2007	Centre for Infections, Health Protection Agency, 61 Colindale Avenue, Colindale, London NW9 5HT, United Kingdom. joanna.ellis@hpa.org.uk	United Kingdom
2007	Centers for Disease Control, National Institute for Occupational Safety and Health, Health Effects Laboratory Division, Allergy and Clinical Immunology Branch, Morgantown, WV 26505, USA. fblachere@cdc.gov	USA
2007	Research and Development, sanofi pasteur, 1541 Avenue Marcel Mérieux, Marcy L'Etoile, France. isabelle.legastelois@sanofipasteur.com	France
2007	Department of Medicine, Infectious Diseases Division, University of Rochester School of Medicine and Dentistry, Rochester, New York 14642, USA. sumanth_rajagopal@urmc.rochester.edu	USA
2007	Influenza Unit, Pasteur Institute of Iran, Tehran, Iran.	Iran
2007	Department of Virology, University of Freiburg, D-79008 Freiburg, Germany.	Germany
2007	WHO Collaborating Centre for Reference and Research on Influenza, 45 Poplar Rd, Parkville, VIC 3052, Australia. Naomi.Komadina@influenzacentre.org	Australia
2007	University of Rochester, Rochester, NY, USA. John_Treanor@urmc.rochester.edu	USA
2007	University of Minnesota Duluth, Natural Resources Research Institute, 5013 Miller Trunk Highway, Duluth, Minnesota 55811, USA.	USA
2007	Department of Virology, University of Freiburg, 79104 Freiburg, Germany. Department of Virology, University of Freiburg, 79104 Freiburg, Germany. Institute for Virology, University of Marburg, Marburg, Germany. Institute for Animal Physiology, University of Munich, Munich, Germany. Institute for Animal Physiology, University of Munich, Munich, Germany. Institute of Virology and Immunoprophylaxis,…	Germany
2007	Program in Biostatistics and Biomathematics, Fred Hutchinson Cancer Research Center, Seattle, WA 98109-1024, USA. halloran@fhcrc.org	USA
2008	Regional Surveillance Unit, Health Protection Agency West Midlands, Birmingham, UK. Duncan.cooper@hpa.org.uk	UK
2007	Department of Viral Diseases and Immunology, National Public Health Institute, Mannerheimintie 166, FIN-00300, Helsinki, Finland. krister.melen@ktl.fi	Finland
2007	Immunology Research Laboratory, Department of Paediatrics and Adolescent Medicine, Li Ka Shing Faculty of Medicine, The University of Hong Kong, Pok Fu Lam, Hong Kong SAR, China. Immunology Research Laboratory, Department of Paediatrics and Adolescent Medicine, Li Ka Shing Faculty of Medicine, The University of Hong Kong, Pok Fu Lam, Hong Kong SAR, China. Department of Microbiology, Li Ka Shing F…	Hong Kong
2007	National Key Laboratory of Veterinary Biotechnology, Harbin Veterinary Research Institute, Chinese Academy of Agricultural Sciences, Harbin 150001, PR China.	China
2007	Unidad de Infectología e Inmunodeficiencias, Departamento de Pediatría, Hospital Materno-Infantil, Centro Hospitalario Carlos Haya, Malaga, España. macruca@gmail.com	NA
2007	National Institute of Allergy and Infectious Diseases, National Institutes of Health, Bethesda, MD 20892, USA. dm270q@nih.gov	USA
2007	Department of Chemistry and Biochemistry, UCB 215, University of Colorado at Boulder, Boulder, CO 80309, USA.	USA
2007	Department of Infectious Diseases, St. Jude Children's Research Hospital, Memphis, Tennessee, United States of America.	United States
2007	The D. I. Ivanovsky Institute of Virology RAMS, Moscow, Russia.	Russia
2007	Department of Pediatric Oncology, Gazi University Faculty of Medicine, Besevler, Ankara, Turkey.	Turkey
2007	Laboratory of Virology, National Institute of Infectious Diseases L. Spallanzani, Rome, Italy.	Italy
2007	Institute of Virology and Antiviral Therapy, Medical Center at the Friedrich Schiller University, Hans-Knoell-Str. 2, D-07745 Jena, Germany. Institute of Virology and Antiviral Therapy, Medical Center at the Friedrich Schiller University, Hans-Knoell-Str. 2, D-07745 Jena, Germany. Institute of Anatomy II, Medical Center at the Friedrich Schiller University, Teichgraben 7, D-07743 Jena, Germany. I…	Germany
2007	Department of General Medicine, Kyushu University Hospital, Fukuoka, Japan. snabeshi@minf.med.fukuoka-u.ac.jp	Japan
2007	National Institute of Hygiene and Epidemiology, 1 Yersin Street, Hanoi, Vietnam.	Vietnam
2007	Division of Infectious Diseases, Department of Internal Medicine, Korea University, Seoul, Republic of Korea.	Republic of Korea
2007	Department of Microbiology, The University of Hong Kong, University Pathology Building, Queen Mary Hospital Compound, Pokfulam, Hong Kong, SAR, China.	Hong Kong
2007	Laboratory of Immunoregulation, National Institute of Allergy and Infectious Diseases, National Institutes of Health, 10 Center Drive, MSC 1876, Bethesda, MD 20892-1876, USA.	USA
2007	Niedersächsisches Landesgesundheitsamt, Hannover, Germany. Rolf.Heckler@nlga.niedersachsen.de	Germany
2007	Suzuki Pediatric Clinic, Ube, Japan. esuzuki@bronze.ocn.ne.jp	Japan
2007	Department of Rheumatology, Lund University Hospital, Kioskgatan 3, S-221 85 Lund, Sweden. meliha.crnkic@reum.lu.se	Sweden
2007	Chinese Center for Animal Health and Epidemiology, Nanjing Road 369, Qingdao, 266032, China. chenjiming2004@yahoo.com.cn	China
2007	Department of Microbiology, Faculty of Medicine Siriraj Hospital, Mahidol University, Bangkok 10700, Thailand.	Thailand
2007	School of Medicine, University of São Paulo, Rua Teodoro Sampaio 115, CEP 05405-000, SP, Brazil. edmassad@usp.brb	Brazil
2007	Bioprocess Engineering, Max Planck Institute for Dynamics of Complex Technical Systems, Sandtorstr. 1, 39106 Magdeburg, Germany. kalbfuss@mpi-magdeburg.mpg.de	Germany
2007	Department of Biostatistics, Harvard School of Public Health, Boston, MA 02115, USA. mnuno@hsph.harvard.edu	USA
2007	Bioprocess Engineering, Max Planck Institute for Dynamics of Complex Technical Systems, Sandtorstr. 1, Magdeburg 39106, Germany. kalbfuss@mpi-magdeburg.mpg.de	Germany
2007	Division of Clinical Application, Department of Clinical Sciences, Institute of Natural Medicine, University of Toyama, Toyama-city, Toyama 9300194, Japan. hamazaki@inm.u-toyama.ac.jp	Japan
2008	Chinese Academy of Inspection and Quarantine, Beijing 100025, China. kongxinhu@sina.com	China
2008	Life Science College, Liaoning University, Shenyang 110036, China.	China
2008	The University of Adelaide, Australia.	Australia
2008	Burnet Institute, Prahran, Vic, Australia.	Australia
2008	Thailand-Japan Zoonotic Diseases Collaboration Center, Bangkok, Thailand.	Thailand
2008	GlaxoSmithKline Biologicals, Rixensart-Wavre, Belgium.	Belgium
2008	Department of Respiratory Virology,VP Chest Institute, University of Delhi, Delhi 110 007, India. madhukhanna@hotmail.com	India
2008	mvasold@web.de	NA
2008	Department of Internal Medicine, Nagoya Kosein Hospital, Nagoya, Japan. miyagawa@sc.starcat.ne.jp	Japan
2009	Department of Bioenvironmental Systems Engineering, National Taiwan University, Taipei 10617, Taiwan. cmliao@ntu.edu.tw	Taiwan
2008	Gansu Center for Disease Control and Prevention, Lanzhou 730000, China.	China
2008	Central Laboratory of Guangzhou Children's Hospital, China.	China
2009	Natural Medicines Research Center, Korea Research Institute of Bioscience and Biotechnology, Daejeon 305-333, Republic of Korea.	Republic of Korea
2009	Statistics Collaborative, Inc., Washington, DC 20036, USA.	USA
2009	Center for Molecular Virology, Institute of Microbiology, Chinese Academy of Sciences, Chaoyang District, Beijing 100101, China.	China
2009	Department of Virology, Center for Infectious Disease Control, Research Institute for Microbial Diseases, Osaka University, 3-1 Yamadaoka, Suita, Osaka 565-0871, Japan. sakudo@biken.osaka-u.ac.jp	Japan
2008	School of Public Health, Sun Yat-sen University, Guangzhou, Guangdong 510080, China.	China
2008	Crucell Holland BV, Leiden, The Netherlands.	The Netherlands
2009	Nanogen Inc, San Diego, CA 92121. yhuang@nanogen.com	San Diego
2008	Allergy-Immunology Department, Walter Reed Army Medical Center, Washington, DC 20307, USA. renata.engler@gmail.com	USA
2008	Vaccine Clinical Trial Center, Guangxi Zhuang Autonomous Region Center for Disease Control and Prevention, Nanning 530028, China.	China
2008	Department of Animal Medicine, Northwest Agriculture and Forestry University, Yangling 712100, China.	China
2008	State Key Laboratory for Infectious Diseases, Institute for Viral Disease Control and Prevention, Chinese Center for Disease Prevention and Control, Beijing 100052, China.	China
2009	Centre for the Evaluation of Vaccination, Vaccine & Infectious Disease Institute, University of Antwerp, Belgium.	Belgium
2009	Central Public Health Laboratory, Toronto, ON, Canada.	Canada
2008	Department of Microbiology and Immunology, University of Rochester Medical Center, Rochester, NY 14642, USA. Department of Microbiology and Immunology, University of Rochester Medical Center, Rochester, NY 14642, USA. Department of Microbiology and Immunology, University of Rochester Medical Center, Rochester, NY 14642, USA. Department of Microbiology and Immunology, University of Rochester Medic…	USA
2008	D.I. Ivanovsky Institute of Virology, Russian Academy of Medical Sciences, Moscow, Russia.	Russia
2008	Health Protection Agency, Centre for Infections, London, UK. angie.lackenby@hpa.org.uk	UK
2008	School of Public Health, Zhengzhou University, Zhengzhou 450001, China.	China
2008	Division of Virology, Department of Microbiology and Immunology, Institute of Medical Science, University of Tokyo.	NA
2008	Department of MVM, Baylor College of Medicine, Houston, TX 77030, USA. wglezen@bcm.edu	USA
2008	Department of Veterinary Medicine, University of Maryland, College Park and Virginia-Maryland Regional College of Veterinary Medicine, 8075 Greenmead Drive, College Park, MD 20742-3711, USA. Department of Veterinary Medicine, University of Maryland, College Park and Virginia-Maryland Regional College of Veterinary Medicine, 8075 Greenmead Drive, College Park, MD 20742-3711, USA. Department of Vet…	USA
2008	Center for Vaccinology, Ghent University and Hospital, De Pintelaan 185, 9000 Ghent, Belgium. Isabel.LerouxRoels@UGent.be	Belgium
2008	Erasmus MC-Centrum, afd. Virologie, Postbus 2040, 3000 CA Rotterdam. g.rimmelzwaan@erasmusmc.nl	NA
2008	Health Protection Agency, Centre for Infection, London, UK. angie.lackenby@hpa.org.uk	UK
2008	Department of Pediatrics, Vanderbilt School of Medicine, Nashville, TN, USA. peter.wright@vanderbilt.edu	USA
2008	Department of Pathology and Laboratory Medicine, Microbiology Section, University of Parma, V. le Antonio Gramsci 14, Parma 43100, Italy.	Italy
2008	Department of Biology, The Chinese University of Hong Kong, Shatin, N.T., Hong Kong.	Hong Kong
2008	Department of Microbiology, The Chinese University of Hong Kong, Prince of Wales Hospital, Shatin, New Territories, Hong Kong SAR, China.	Hong Kong
2008	Department of Public Health-Microbiology-Virology, University of Milan, Milan, Italy.	Italy
2008	Department of Medicine, Boston University School of Medicine, Boston MA, USA. khartsho@bu.edu	USA
2008	Robert Koch-Institut, Berlin, BRD.	Berlin
2008	Office of Health Protection, Australian Government Department of Health and Ageing, Canberra, Australian Capital Territory. rhonda.owen@health.gov.au	Canberra
2008	Department of Virology, National Center of Infectious and Parasitic Diseases, Sofia, Bulgaria.	Bulgaria
2008	European Influenza Surveillance Scheme Co-ordination Centre, Netherlands Institute for Health Services Research (NIVEL), Utrecht, the Netherlands. a.arkema@nivel.nl	Netherlands
2008	Centers for Disease Control and Prevention, Atlanta, Georgia, USA. apn01@health.state.ny.us	Georgia
2008	Department of Molecular Virology and Microbiology, Baylor College of Medicine, Houston, Texas 77030, USA. wkeitel@bcm.tmc.edu	USA
2008	Department of Biology, Center for Infectious Disease Dynamics, The Pennsylvania State University, University Park, Pennsylvania, United States of America.	United States
2008	National Reference Centre for Influenza, Robert Koch-Institut, Nordufer 20, 13353 Berlin, Germany.	Germany
2008	College of Life Science, Shandong Normal University, Shandong Province, Jinan 250014, China. hchqiang@yahoo.com.cn	China
2008	National Virus Reference Laboratory, University College Dublin, Belfield, Dublin 4, Ireland.	Ireland
2008	Departments of Pediatrics, Vanderbilt University Medical Center, Nashville, Tennessee 37232, USA.	USA
2008	Department of Molecular Biology, The Scripps Research Institute, La Jolla, California 92037, USA.	USA
2008	Department of Pharmacology and Experimental Therapeutics, Louisiana State University Health Sciences Center, New Orleans, LA 70112, USA.	USA
2008	Hacettepe Universitesi Tip Fakültesi, Mikrobiyoloji ve Klinik Mikrobiyoloji Anabilim Dali, Ankara. durdalus@hacettepe.edu.tr	Ankara
2008	Division of Infectious Disease and Tropical Medicine, Department of Medicine, Faculty of Medicine Siriraj Hospital, Mahidol University, Bangkok, Thailand.	Thailand
2008	Influenza Division, National Center for Immunization and Respiratory Diseases, CDC, Atlanta, GA 30333, USA. afiore@cdc.gov	USA
2008	State Key Laboratory for Infectious Disease Control and Prevention, National Institute for Viral Disease Control and Prevention, Chinese Center for Disease Control and Prevention, Beijing 100052, China.	China
2008	Virology Research, Department of Microbiology, South Eastern Area Laboratory Service, Prince of Wales Hospital, Randwick, NSW 2031, Australia.	Australia
2008	Immunology and Pathogenesis Branch, Influenza Division, National Center for Immunization and Respiratory Diseases, Collaborating Centers for Infectious Diseases, Centers for Disease Control and Prevention, Atlanta, Georgia, United States of America.	Georgia
2008	Department of Veterinary Pathology and Microbiology, Faculty of Veterinary Medicine, Universiti Putra Malaysia, Serdang, Selangor DE, Malaysia.	Malaysia
2008	National Institute of Health, Department of Medical Science, Nonthaburi, Thailand. pranee@dmsc.moph.go.th.	Thailand
2008	Department of Epidemiology, Public Health College, Harbin Medical University, Harbin, China.	China
2008	Hospital Clinic, Institut d'Investigacions Biomediques August Pi I Sunyer, University of Barcelona and Centre de Recerca en Salut Internacional de Barcelona, Barcelona, Spain. atrilla@ub.edu	Spain
2008	Department of Paediatrics and Child Health, University of Pretoria, Pretoria. robin.green@up.ac.za	Pretoria
2008	Division of Hematology, Department of Medicine, Karolinska Institutet, Stockholm, Sweden. gayane.avetisyan@ki.se	Sweden
2008	Influenza Division, National Center for Immunization and Respiratory Diseases, Centers for Disease Control and Prevention, Atlanta, Georgia 30333, USA.	Georgia
2009	Department of Rheumatology and Clinical Immunology, University Medical Center Groningen, University of Groningen, The Netherlands. B.Holvast@int.umcg.nl	The Netherlands
2008	Institute of Animal Science and Veterinary Medicine, Shanghai Academy of Agriclutural Scinece, Shanghai 201106, China. huilil@163.com	China
2008	Institute for Molecular Virology, USA.	NA
2008	Department of Molecular Virology & Microbiology, Baylor College of Medicine, One Baylor Plaza, MS: BCM280, Houston, TX 77030, USA. ikirk@bcm.edu	USA
2008	Vanderbilt University School of Medicine and Pediatrics, Vanderbilt University Medical Center, 1161 21st Avenue South, Nashville, TN 37232, USA. keipp.talbot@vanderbilt.edu	USA
2008	Institute for Antiviral Research, Utah State University, Logan, UT, USA. dsmee@cc.usu.edu	USA
2008	MedImmune, One MedImmune Way, Gaithersburg, MD 20878, USA. ambrosec@medimmune.com	USA
2008	Department for Interventions in Health-Care Facilities, Hellenic Center for Disease Control and Prevention, Athens, Greece. helen-maltezou@ath.forthnet.gr	Greece
2008	Guangxi Center for Animal Disease Control and Prevention, Nanning 530001, China. y.x.chen@hotmail.com	China
2008	Department of Pediatrics, Keiyu Hospital, Yokohama, Kanagawa, Japan. sugaya-n@za2.so-net.ne.jp	Japan
2008	Department of Biological Sciences, University of Warwick, Coventry, United Kingdom.	United Kingdom
2008	Department of Microbiology, Box 1124, Mount Sinai School of Medicine, 1 Gustave L. Levy Place, New York, NY 10029, United States. chris.basler@mssm.edu	United States
2008	Clinic of Pediatrics, Luigi Sacco Hospital, University of Milan, Milan, Italy.	Italy
2008	Department of Medicine, University of Massachusetts Medical School, 364 Plantation Street, Lazare Research Building, Worcester, MA 01605, USA.	USA
2008	Department of Pathology and Laboratory Medicine, University of Pennsylvania School of Medicine, Philadelphia, PA 19104-4283, USA. nachamki@mail.med.upenn.edu	USA
2008	WHO Collaborating Centre for Reference and Research on Influenza, Parkville, Victoria. aeron.hurt@influenza-centre.org	Victoria
2008	Department of Veterinary Medicine, University of Cambridge, Madingley Road, Cambridge CB3 OES, United Kingdom.	United Kingdom
2008	Virology and Bacteriology Division, Nara Prefectural Institute for Hygiene and Environment, Nara 630-8131, Japan. y.kitahori@ihe.pref.nara.jp	Japan
2008	MRC-National Institute for Medical Research, Mill Hill, London NW7 1AA, UK.	UK
2008	WHO Collaborating Centre for Reference and Research on Influenza, 45 Poplar Road, Parkville, Melbourne, Australia.	Australia
2008	Department of Biology, Center for Infectious Disease Dynamics, The Pennsylvania State University, University Park, Pennsylvania, United States of America.	United States
2008	Department of Community Medicine, School of Public Health, The University of Hong Kong, Hong Kong, China.	Hong Kong
2008	Section of Viral Infections, Thailand-Japan Research Collaboration Center on Emerging and Re-emerging Infections (RCC-ERI), Nonthaburi 11000, Thailand.	Thailand
2008	College of Veterinary Medicine, China Agricultural University, No. 2 Yuanmingyuan West Road, Haidian District, Beijing 100094, China.	China
2008	Bioprocess Engineering, Max Planck Institute for Dynamics of Complex Technical Systems, Sandtorstrasse 1, 39106 Magdeburg, Germany. horsel@mpi-magdeburg.mpg.de	Germany
2008	Department of Pediatrics, Vanderbilt University School of Medicine, Nashville, Tennessee, USA. natasha.halasa@vanderbilt.edu	USA
2008	Department of Surgery, Division of Infectious Diseases, School of Medicine, University of Pittsburgh, Pittsburgh, PA 15219, USA. agamb@pitt.edu	USA
2008	USDA, APHIS, Wildlife Services, National Wildlife Research Center, Fort Collins, Colorado 80521, USA. jshall@usgs.gov	USA
2008	Sugimura Children's Medical Clinic, Chikugo, Japan. sugimura@kurume.ktarn.or.jp	Japan
2008	MedImmune Vaccines Inc., 297 N. Bernardo Avenue, Mountain View, California, CA 94043, USA. moc@medimmune.com	USA
2008	School of Pharmacy, University of Wisconsin, 777 Highland Avenue, Madison, WI 53705, USA. mshayney@pharmacy.wisc.edu	USA
2008	Institute of Evolutionary Biology, University of Edinburgh, Ashworth Laboratories, Edinburgh EH9 3JT, UK. a.rambaut@ed.ac.uk	UK
2008	Department of Biochemistry, University of Shizuoka, School of Pharmaceutical Sciences, Shizuoka 422-8526, Japan.	Japan
2008	Department of Cellular and Molecular Medicine, University of Bristol, School of Medical Sciences, Bristol, United Kingdom.	United Kingdom
2008	Department of Infectious Diseases, Faculty of Medicine, Oita University, Oita 879-5593, Japan.	Japan
2008	Institute of Clinical and Molecular Virology, University of Erlangen-Nürnberg, D-91054 Erlangen, Germany.	Germany
2008	Department of Clinical Investigation, Brooke Army Medical Center, Fort Sam Houston, TX, USA. Timothy.Straight@amedd.army.mil	USA
2008	Department of Virology, Erasmus Medical Center, P.O. Box 2040, 3000 CA Rotterdam, The Netherlands.	The Netherlands
2008	Resources for the Future, 1616 P St. NW, Washington, DC 20036, USA. boni@rff.org	USA
2008	Department of Biology, Winthrop University, Rock Hill, SC 29733, USA.	USA
2008	Department of Virology and National Influenza Center, Erasmus Medical Center, P.O. Box 2040, 3000CA Rotterdam, The Netherlands.	The Netherlands
2008	Influenza Division, Centers for Disease Control and Prevention, 1600 Clifton Road, NE, Atlanta, GA 30333, USA. Samadhan.Jadhao@ars.usda.gov	USA
2008	Howard Hughes Medical Institute and Department of Biochemistry, Molecular Biology and Cell Biology, Northwestern University, Evanston, IL 60208, USA.	USA
2008	National Institute of Allergy and Infectious Diseases, National Institutes of Health, Bethesda, MD 20892, USA. jbeigel@niaid.nih.gov	USA
2008	Laboratory of Virus Research and Development, Statens Serum Institut, DK 2300 Copenhagen, Denmark. kbr@ssi.dk	Denmark
2008	Infectious Diseases and Tropical Medicine Research Center, Shahid Beheshti University MC, Tehran, Iran. maryam_keshtkar@yahoo.com	Iran
2008	Department of Microbiology and Molecular Genetics, Harvard Medical School, Southborough, Massachusetts 01772, USA.	USA
2008	Laboratory of Influenza Research, College of Veterinary Medicine, Chungnam National University, 220 Gung Dong, Yuseong Gu, Daejeon, 305-764, Korea.	Korea
2008	Influenza Division, Mailstop G-16, National Center for Immunization and Respiratory Diseases, Coordinating Center for Infectious Diseases, Centers for Disease Control and Prevention, 1600 Clifton Road Northeast, Atlanta, GA 30333, USA.	USA
2008	Department of Biological Engineering, Massachusetts Institute of Technology, Cambridge, MA 02139, USA.	USA
2008	Allergy and Applied Immunology, Vallabhbhai Patel Chest Institute, University of Delhi, New Delhi, India.	India
2008	British Columbia Centre for Disease Control, Vancouver, British Columbia, Canada. danuta.skowrinski@bccdc.ca	Canada
2008	Provincial Laboratory for Public Health (Microbiology), 3030 Hospital Drive, Calgary site, Calgary, Alberta, Canada T2N 4W4. K.Pabbaraju@provlab.ab.ca	Canada
2008	Laboratory of Virology, National Institute for Infectious Diseases Lazzaro Spallanzani, Istituti di Ricovero e Cura a Carattere Scientifico, Via Portuense 292, Rome, Italy.	Italy
2008	California National Primate Research Center, and Center for Comparative Medicine, University of California-Davis, One Shields Avenue, Davis, CA 95616, USA.	USA
2008	National Research Institute of Chinese Medicine, Taipei, Taiwan.	Taiwan
2008	Clinical Virology Laboratory, Infectious Diseases Unit, Medicine Department, Universidade Federal de São Paulo, São Paulo, SP 04039-032, Brazil.	Brazil
2008	Université Pierre et Marie Curie-Paris6, UMR-S 707, Paris, France. carrat@u707.jussieu.fr	France
2008	St Jude Children's Research Hospital, Department of Infectious Disease, Memphis, TN 38105, USA.	USA
2008	Benaroya Research Institute at Virginia Mason, University of Washington, Seattle, WA 98195, USA.	USA
2008	Department of Sciences, Roskilde University, Roskilde, Denmark. viggo@ruc.dk	Denmark
2008	Department of Biological Engineering, Massachusetts Institute of Technology, Cambridge, Massachusetts 02139, USA.	USA
2008	Center for Disease Control and Prevention, Taipei, Taiwan, Republic of China.	Taiwan
2008	Division of Nephrology, Department of Medicine, University Hospital Gasthuisberg, B-3000 Leuven, Belgium. johan.scharpe@gza.be	Belgium
2008	Department of Pathobiological Sciences, School of Veterinary Medicine, University of Wisconsin-Madison, 2015 Linden Drive, Madison, WI 53706, USA.	USA
2008	Department of Pediatrics, Faculty of Medicine, Chulalongkorn University, Patumwan, Bangkok 10330, Thailand.	Thailand
2008	Charles University, First Faculty of Medicine, Institute of Immunology and Microbiology, Studnickova 7, 128 00 Prague 2, Czech Republic. pzanvit@yahoo.com	Czech Republic
2008	Research and Diagnostic Center, Centers for Disease Control, Taipei, Taiwan. jeffy320@cdc.gov.tw	Taiwan
2008	Institut für Virologie und Antivirale Therapie, Universitätsklinikum, Friedrich Schiller Universität, Hans-Knöll-Str. 2, D-07745 Jena, Germany. Institut für Virologie und Antivirale Therapie, Universitätsklinikum, Friedrich Schiller Universität, Hans-Knöll-Str. 2, D-07745 Jena, Germany. Institut für Virologie und Antivirale Therapie, Universitätsklinikum, Friedrich Schiller Universität, Hans-Knöl…	Germany
2008	State Key Laboratory of Biocontrol, Sun Yat-sen University, Guangzhou 510275, China.	China
2008	INSERM, UMR S 707, Paris F-75012, France. falchi@u707.jussieu.fr	France
2008	Division of Virology, Department of Infectious Diseases, St Jude Children's Research Hospital, 332 North Lauderdale Street, Memphis, TN 38105, USA.	USA
2008	Department of Geography, University of Cambridge, Cambridge CB2 3EN, UK.	UK
2008	Virologie et Pathologie humaine, CNRS FRE 3011, Université Lyon 1, 7 rue Guillaume Paradin, 69372 Lyon cedex 08, France. vanessa.escuret@chu-lyon.fr <vanessa.escuret@chu-lyon.fr>	France
2008	Institute of Immunology, Department of Research and Development, Cellular Immunology Unit, Zagreb, Croatia.	Croatia
2008	Department of Rheumatology, Tel Aviv Sourasky Medical Centre, Sackler Faculty of Medicine, Tel Aviv University, Tel Aviv 64239, Israel.	Israel
2008	Department of Public Health, Niigata University, Graduate School of Medical and Dental Sciences, 1-757, Asahimachi-Dori, Niigata City, Niigata Prefecture 951-8510, Japan. bbmm@med.niigata-u.ac.jp	Japan
2008	Research Center in Infectious Diseases of the CHUQ-CHUL and Laval University, Québec City, Québec, Canada.	Canada
2008	Department of Public Medicine Sciences, U.C.O. Hygiene and Preventive Medicine, CIRI-IV, University of Trieste and IRCCS Burlo Garofolo, Trieste, Italy.	Italy
2008	Regional Surveillance Unit, Health Protection Agency West Midlands, Birmingham, UK. Duncan.cooper@hpa.org.uk	UK
2009	Mississippi State Dept of Health, USA.	NA
2009	State Key Laboratory for Viral Genetic Engineering, Institute for Viral Disease Control and Prevention, Chinese Center for Disease Control and Prevention, Beijing.	Beijing
2009	National Engineering Research Center for Non-food Biorefinery, Guangxi Academy of Sciences, Nanning, Guangxi, P.R. China.	China
2009	Department of Pediatrics, Hatyai Hospital, Songkhla, Thailand.	Thailand
2009	Ningbo Municipal Center for Disease Control and Prevention, Ningbo 315010, Zhejiang, China.	China
2009	Erasmus MC-Sophia, Afd. Kinder-intensive Care, Rotterdam, The Netherlands. p.fraaij@erasmusmc.nl	The Netherlands
2009	National Wildlife Research Center, United States Department of Agriculture, Wildlife Services, 4101 LaPorte Avenue, Fort Collins, CO 80521, USA. Toni.J.Piaggio@aphis.usda.gov	United States
2009	University of California, Los Angeles, Department of Biomedical Engineering, USA. pamelad@seas.ucla.edu	pamelad@seas.ucla.edu
2009	Department of Gastroenterology, Division of Internal Medicine, University Medical Centre Ljubljana, Slovenia. ivan.ferkolj@kclj.si	Slovenia
2009	Instituto do Coração, Faculdade de Medicina, Universidade de São Paulo, São Paulo, SP, Brasil. fbacal@uol.com.br	NA
2009	Novartis Vaccines and Diagnostics, 53100 Siena, Italy.	Italy
2009	SDSMA, USA.	USA
2009	jfz29aug@yahoo.com	NA
2009	jfz29aug@yahoo.com	NA
2009	China CDC, Institute for Viral Disease Control and Prevention, Key Laboratory for Virus Gene Engineer, Beijing 100052, China; Si Chuan Provincial CDC, Chengdu. wawe2001@sina.com	China
2009	China CDC, Institute for Viral Disease Control and Prevention, Key laboratory for Virus Gene Engineer, Beijing 100052, China. dayanwang@yahoo.com.cn	China
2009	Department of Communicable Diseases, World Health Organization, Regional Office for South-East Asia, New Delhi 110002, India. narainj@searo.who.int	India
2009	Hubert Department of Global Health, Rollins School of Public Health, Emory University, Atlanta, Georgia.	Georgia
2009	Laboratorios de Biológicos y Reactivos de México (BIRMEX), México D.F., México.	México
2009	Laboratorios de Biológicos y Reactivos de México S.A. de C.V. México D.F., México.	México
2009	National Institute of Medical Sciences and Nutrition Salvador Zubiran (INNSZ), México, D.F., México.	México
2009	Infectious Diseases and Clinical Immunology Unit, Department of Experimental Medicine, School of Medicine, Universidad Nacional Autónoma de Mexico, Mexico City, Mexico.	Mexico
2009	Emory University, Atlanta, GA, USA. cfranco@sph.emory.edu	USA
2009	Coordinación de Investigación en Salud, Hospital Carlos McGregor, IMSS, Mexico, D.F., Mexico.	Mexico
2009	Department of Pathology and Laboratory Medicine, Emory University Hospital, Atlanta, Georgia 30322, USA. jguarne@emory.edu	Georgia
2009	Instituto de Biotecnología, Universidad Nacional Autónoma de México, Cuernavaca, Morelos, Mexico. arias@ibt.unam.mx <arias@ibt.unam.mx>	Mexico
2009	Department of Virology Tohoku University Graduate School of Medicine. oshitanih@mail.tains.tohoku.ac.jp	NA
2010	Pediatric Emergency Department, Joe DiMaggio Children's Hospital, Hollywood, FL 33021, USA.	USA
2010	U.O. Diagnostica Ematochimica, Dipartimento di Patologia e Medicina di Laboratorio, Azienda Ospedaliero-Universitaria di Parma, Parma, Italy.	Italy
2009	Shenzhen Center for Disease Control and Prevention, Shenzhen 518020, China. zhangsx@szcdc.net	China
2009	China Field Epidemiology Training Program, Beijing 100050, China.	China
2009	Guangzhou Center for Disease Control and Prevention, Guangzhou 510080, China.	China
2009	Beijing Normal University, Beijing 100875, China.	China
2009	State Key Laboratory of Pathogen and Biosecurity, Academy of Military Medical Science Institute of Microbiology and Epidemiology, Beijing 100071, China.	China
2009	Children's Hospital, Fudan University, Shanghai 201102, China.	China
2010	Oxford University Clinical Research Unit, National Institute for Infectious and Tropical Medicine, 78 Giai Street, Hanoi, Viet Nam. bob@tropmedres.ac	Viet Nam
2009	From the Department of Obstetrics and Gynecology, Alpert Medical School of Brown University, Women & Infants Hospital, Providence, Rhode Island; Department of Obstetrics, Gynecology and Reproductive Sciences, University of Pittsburgh and Magee-Women's Hospital, Pittsburgh, Pennsylvania; and Departments of Medicine and Psychiatry, University of Pittsburgh School of Medicine, Center for Health Equi…	Pennsylvania
2009	Department of Obstetrics and Gynecology, Maimonides Medical Center, Brooklyn, NY 11219, USA. dmitry.fridman@gmail.com	USA
2009	The Centre of Critical Illness, Beijing Ditan Hospital, China.	China
2009	Guangzhou Center for Disease Control and Prevention, China.	China
2009	Department of Public Health Dentistry, Pacific Dental College and Hospital, Debari, Rajasthan, India. shivgesh@yahoo.com	India
2009	Centre for Cellular and Molecular Biology, Hyderabad 500 007, India. shailen@ccmb.res.in	India
2010	The South Dakota Institute of Geriatrics, Sanford School of Medicine, University of South Dakota, 640 Flormann Street, Rapid City, SD 57701, USA. david.sandvik@usd.edu	USA
2009	Laboratorio di Microbiologia e Virologia, Università Vita-Salute San Raffaele, Milano, Italy. burioni.roberto@hsr.it	Italy
2009	Family Physician in Newark, Del., USA.	USA
2009	tom.bissonnette@minurses.org	NA
2009	Terrestrial Animal Health Division, Canadian Food Inspection Agency, Ottawa, Ontario. Krista.Howden@inspection.gc.ca	Ontario
2009	Department of Pediatrics, Section of Infectious Diseases, Children's Hospital at Monmouth Medical Center, Long Branch, NJ, USA. mfisher@sbhcs.com	USA
2009	Division of CBRN Defence, Institute of Nuclear Medicine and Allied Sciences, Brig. S. K. Mazumdar Marg, Delhi - 110 054.	Delhi
2009	Community Medicine, All India Institute of Medical Sciences, New Delhi. birsingh43@gmail.com	New Delhi
2009	Infectious Disease Epidemiology Section, Office of Public Health, Louisiana Department of Health and Hospitals, USA.	NA
2009	Wuxi Center for Disease Control and Prevention (Wuxi CDC), Wuxi 214023, China.	China
2009	Department of Medicine, University of Washington, Seattle, USA.	USA
2009	Department of Microbiology and Parasitology, Shanghai Medical College of Fudan University, Shanghai, China.	China
2009	Onkologické oddelení Fakultní Thomayerovy nemocnice a 1. LF UK, Praha. tomas.buchler@ftn.cz	UK
2009	Department of Hygiene, Preventive Medicine and Public Health, University of Messina, Italy.* Department of Health Sciences, University of Genoa, Italy.	Italy
2009	Department of Public Health-Microbiology-Virology, University of Milan, Italy. elena.pariani@unimi.it	Italy
2009	Department of Infection and Tropical Medicine, Heartlands Hospital, Birmingham.	Birmingham
2010	Department of Biochemistry, School of Pharmaceutical Sciences, Kyushu University of Health and Welfare, 1714-1 Yoshino, Nobeoka, Miyazaki, Japan.	Japan
2009	Department of Internal Medicine, Hadassah Mount Scopus Medical Center, Jerusalem. gidonp@013.net	Jerusalem
2009	Department of International Relations, Ministry of Health, Israel. leventhal_a@yahoo.com	Israel
2009	Public Health Services, Israel Ministry of Health, Jerusalem, Israel. itamar.grotto@moh.health.gov.il	Israel
2009	University of Michigan Medical Center, Department of Urology, Ann Arbor, MI, USA.	USA
2009	jeanyves.nau@gmail.com	NA
2009	Motherisk Program, Hospital for Sick Children, Toronto ON, Canada.	Canada
2009	Tianshui Municipal Center for Disease Control and Prevention, Tianshui 741000, Gansu, China.	China
2009	College of Animal Science and Veterinary Medicine, Jilin University, Changchun 130062, Jilin, China.	China
2010	Centre for Infectious Disease Control, National Institute for Public Health and the Environment, 3720 BA Bilthoven, Netherlands. jacco.wallinga@rivm.nl	Netherlands
2010	Division of Virology, Department of Microbiology and Immunology, and International Research Center for Infectious Diseases, Institute of Medical Science, University of Tokyo, Tokyo 108-8639, Japan.	Japan
2009	Infectious Disease Diagnosis and Treatment Center, Beijing Ditan Hospital, Beijing 100015, China.	China
2009	sharontt@126.com	NA
2009	Fundación Clínica Médica Sur, México D.F., México.	México
2009	Chinese Center for Disease Control and Prevention, Beijing 100050, China.	China
2009	Central Virology Laboratory, Public Health Laboratories, Israel Ministry of Health, Chaim Sheba Medical Center, Tel Hashomer, Israel. ellamen@sheba.health.gov.il	Israel
2009	Victorian Infectious Diseases Reference Laboratory and School of Population Health, University of Melbourne, Melbourne, Australia. Heath.Kelly@mh.org.au	Australia
2009	Israel Center for Disease Control, Gertner Institute for Health Policy Research, Chaim Sheba Medical Center, Tel Hashomer, Israel. michal.bromberg@icdc.health.gov.il	Israel
2009	Department of Intensive Care Medicine, University of Sydney, Nepean Hospital, Austrálie.	NA
2009	School of Public Health, University of Minnesota, USA.	USA
2009	Atherosclerosis Research Laboratory, Texas Heart Institute at St. Luke's Episcopal Hospital, Houston, Texas 77030, USA. mmadjid@gmail.com	USA
2009	groupe hospitalier La Pitié-Salpêtrière, AP-HP, Paris. valerie.achart-delicourt@psl.aphp.fr	Paris
2009	Laboratoire de microbiologie-immunologie biologique, hôpital Antoine-Béclère, AP-HP, Clamart. didier.ingrand@abc.aphp.fr	NA
2009	tonitablot@hrmservices.biz	NA
2009	Broad Institute of MIT and Harvard, 7 Cambridge Center, Cambridge, MA 02142, USA.	USA
2009	Ragon Institute of Massachusetts General Hospital, Massachusetts Institute of Technology, and Harvard Medical School, Charlestown, MA 02129, USA. abrass@partners.org	USA
2009	Santo Tomás Hospital, Panama.	Panama
2009	Servicio de Terapia Intensiva, Hospital Alemán, Buenos Aires, Argentina.	Argentina
2009	Leids Universitair Medisch Centrum, afd. Infectieziekten, Leiden, The Netherlands. j.t.van_dissel@lumc.nl	The Netherlands
2009	Center for Infection and Immunity, Mailman School of Public Health, Columbia University, New York, New York, USA. gp2050@columbia.edu	USA
2010	National Center for High-Performance Computing, Hsin-Shi, Tainan County, Taiwan. c00jsw00@nchc.org.tw	Taiwan
2010	Department of Pediatric Infectious Diseases, Cleveland Clinic Children's Hospital, Cleveland, Ohio 44195, USA.	USA
2010	Richard Wells Research Centre, Thames Valley University, London, UK. robert.pratt@tvu.ac.uk	UK
2010	Baylor College of Medicine, One Baylor Plaza, MS: BCM 280, Houston, TX 77030, United States. tcate@bcm.edu	United States
2009	Department of Epidemiology, Bloomberg School of Public Health, Johns Hopkins University, Baltimore, MD 21205, USA. jlessler@jhsph.edu	USA
2009	Medical Research Council Centre for Outbreak Analysis and Modelling, Department of Infectious Disease Epidemiology, Imperial College London, London. s.cauchemez@imperial.ac.uk	London
2010	Clinical Virology Laboratory, Yale New Haven Hospital, and Department of Laboratory Medicine,Yale University School of Medicine, New Haven, Connecticut 06520-8035, USA. marie.landry@yale.edu	USA
2010	Departments of Pediatrics and of Microbiology and Immunology, Vanderbilt University Medical Center, Nashville, Tennessee 37232, USA.	USA
2010	University of Pittsburgh, 200 Meyran Avenue, Pittsburgh, PA 15213, USA. BYL1@pitt.edu	USA
2009	Department of Infectious Disease, Tan Tock Seng Hospital, Singapore. Adrian_Ong@ttsh.com.sg	Singapore
2009	College of Medicine and Medical Research Institute, Chungbuk National University, Cheongju, Republic of Korea.	Cheongju
2009	4th Department of Internal Medicine, University of Athens, Medical School, Greece, Athens, Greece. giamarel@ath.forthnet.gr	Greece
2010	Field Epidemiology Training Program, Centers for Disease Control, Taiwan, ROC.	Taiwan
2010	Clinical Research Nurse, Critical Care Research Group, The Prince Charles Hospital, Brisbane, Australia. amanda_corley@health.qld.gov.au	Australia
2010	GlaxoSmithKline Biologicals, Avenue Fleming 20, 1300 Wavre, Belgium. francois.roman@gskbio.com	Belgium
2009	Center for Biomedical Modelling, Semel Institute of Neuroscience and Human Behavior, David Geffen School of Medicine at UCLA, Los Angeles, CA, USA. bwagner@mednet.ucla.edu	USA
2010	Laboratoire de Virologie, Centre de Biologie et de Pathologie Est, Hospices Civils de Lyon, 59 boulevard Pinel, 69677, Bron Cedex, France.	France
2010	Fundación INFANT, Buenos Aires.	NA
2010	California Department of Public Health, Richmond, CA 94804, USA. janice.louie@cdph.ca.gov	USA
2010	Departments of Radiology, Medicine, Pulmonary Division, Laboratory Medicine, Infectious Diseases Diagnostic Laboratory, and Anesthesia and Surgery, Children's Hospital Boston and Harvard Medical School, 300 Longwood Ave, Boston, MA 02115, USA. Edward.Lee@childrens.harvard.edu	USA
2009	Department of Medicine The Warren Alpert School of Medicine and Brown University, Providence, RI, USA. setti5@aol.com	USA
2009	College of Veterinary Medicine, Nanjing Agricultural University, Nanjing, China. qixiansyc@hotmail.com	China
2009	Centers for Disease Control and Prevention, 1600 Clifton Road, Atlanta, GA 30333, USA. cdcinfo@cdc.gov	USA
2010	Influenza Division, National Center for Immunization and Respiratory Diseases, Centers for Disease Control and Prevention, 1600 Clifton Road, Atlanta Georgia 30333, USA.	USA
2009 Dec 7-21	Centre for Military and Veterans' Health, University of Queensland, Brisbane, QLD, Australia. dennis.shanks@defence.gov.au	Australia
2009	Health Security and Epidemiology, Nuclear Threat Initiative in Washington, DC 20006, USA. gresham@nti.org	USA
2009	Israel Ministry of Health.	NA
2009	Department of Infectious Disease Epidemiology, Robert Koch Institute, Berlin, Germany. anderHeidenM@rki.de	Germany
2009	Division of Infectious Diseases, Department of Internal Medicine, Yale School of Medicine, New Haven, Connecticut 06520-8022, USA. samit.joshi@yale.edu	USA
2010	Vaccine and Immunization Research Group, School of Population Health, University of Melbourne, and Murdoch Children's Research Institute, Victoria, Australia. t.nolan@unimelb.edu.au	Australia
2010	Division of Respiratory Medicine, The Chinese University of Hong Kong, 9/F, Prince of Wales Hospital, 30-32 Ngan Shing St, Shatin, New Territories, Hong Kong. dschui@cuhk.edu.hk	Hong Kong
2010	Department of Radiology, Driscoll Children's Hospital, 3533 S. Alameda St., Corpus Christi, TX 78411, USA. jane.lyon@dchstx.org	USA
2009	Klinik für Gastroenterologie, Hepatologie und Infektiologie, Universitätsklinikum Düsseldorf , Düsseldorf, Germany.	Germany
2010	University of Debrecen, Medical and Health Sciences Centre, Debrecen, Hungary. zoltanvajo@gmail.com	Hungary
2010	Epidemiology Unit, Victorian Infectious Diseases Reference Laboratory, Melbourne, VIC 3051, Australia. heath.kelly@mh.org.au	Australia
2010	Clinical Development Department, Sanofi-Pasteur, Lyon, France.	France
2010	Chinese Center for Disease Control and Prevention, Beijing, China.	China
2009	Z-BioMed, Inc., Rockville, MD, 20855, USA. hzhang@zbiomed.com	USA
2010	Canadian Food Inspection Agency (CFIA), National Centre for Foreign Animal Disease (NCFAD), Manitoba, Canada. hana.weingartl@inspection.gc.ca	Canada
2009	Department of Emergency Medicine, The George Washington University, Medical Faculty Associates, Washington, DC, USA.	USA
2009	New Jersey Department of Health & Senior Services, Trenton, New Jersey, USA.	USA
2010	Department of Blood and Marrow Transplantation, H. Lee Moffitt Cancer Center and Research Institute, 12902 Magnolia Drive, FOB-3, Tampa, FL 33612, USA. Mohamed.Kharfan-Dabaja@moffitt.org	USA
2009	Department of Microbiology, The University of Hong Kong, Hong Kong, China.	Hong Kong
2009	Critical Care and Sleep Medicine, Department of Internal Medicine, Texas Tech University Health Sciences Center, Lubbock, Texas 79430-9410, USA. rishi.raj@ttuhsc.edu	USA
2009	Vestavia Hills High School, Vestavia Hills, Al 35216, USA. aggarwal.nitish@gmail.com	USA
2010	Vaccine and Infectious Disease Institute, Fred Hutchinson Cancer Research Center, Seattle, WA 98109, USA.	USA
2009	Division of Pulmonary and Critical Care Medicine, Stanford University Medical Center, 300 Pasteur Drive, H3143, Stanford, CA 94305, USA.	USA
2010	Division of Hematology/Oncology, Department of Medicine, New York Medical College, Valhalla, NY, USA.	USA
2009	BC Children's Hospital, Department of Pediatrics, Room K4-226, Ambulatory Care Building, 4480 Oak St, Vancouver, BC V6H 3V4.	Vancouver
2010	Mayo Vaccine Research Group, Mayo Clinic, 200 First St SW, Rochester, MN 55905, USA.	USA
2009	Department of Health, Richmond House, London SW1A 2NS. liam.donaldson@dh.gsi.gov.uk	London
2009	Beijing Chao-Yang Hospital, Beijing Institute of Respiratory Medicine, Capital Medical University, Beijing, China.	China
2010	Department of Pathology , University of Texas Southwestern Medical Center and Medical Microbiology Consulting, LLC, Dallas, Texas 75235, USA. David.Welch@UTSouthwestern.edu	USA
2010	Children's Memorial Hospital, Northwestern University Feinberg School of Medicine, Chicago, IL, USA. x-zheng@northwestern.edu	USA
2010	Virus and Prion Diseases Research Unit, National Animal Disease Center, USDA-ARS, Ames, IA 50010, USA.	USA
2009	Department of Pharmacy, Montefiore Medical Center, Bronx, New York, New York 10467, USA.	USA
2009	Institute of Biosecurity, Saint Louis University, School of Public Health, St. Louis, MO 63104, USA. rebmannt@slu.edu	USA
2010	WHO Collaborating Centre for Reference and Research on Influenza, VIDRL, Melbourne, Australia. Ian.Barr@influenzacentre.org	Australia
2009	Department of Hygiene, Epidemiology and Medical Statistics, Athens University Medical School, Athens, Greece.	Greece
2009	Clinical Medicine and Public Health Unit, Sapienza University of Rome, Italy. giuseppe.latorre@uniroma.it	Italy
2009	Epidemiology Department, Regional Ministry of Health, Andalusian Regional Government, Spain.	Spain
2009	Virology laboratory, University Hospital Pellegrin, Bordeaux, France. hfleury@viro.u-bordeaux2.fr	France
2009	National Centre of Influenza, Hospital Clínico Universitario de Valladolid, Valladolid, Spain. jfbermejo@saludcastillayleon.es	Spain
2010	Anaesthesia and Intensive Care Unit, Emergency Department, Careggi Teaching Hospital, Florence, Italy.	Italy
2009	Hospital Infection Control & Prevention, Hospital Employee Health.	NA
2009	Department of Computer Science and Information Engineering and Research Center for Emerging Viral Infections, Chang Gung University, Kweishan, Taoyuan, Taiwan, Republic of China. gwchen@mail.cgu.edu.tw	Taiwan
2009	US Department of Health and Human Services, Office of the Assistant Secretary for Preparedness and Response, Senior Public Health Advisor, Emergency CareCoordination Center, Switzer Bldg Room 5217, 200 Independence Ave SW, Washington, DC 20201, USA. andrew.roszak@hhs.gov	USA
2009	Monash University, Department of Community Emergency, Health and Paramedic Practice, Alfred Hospital, Lower Ground Floor, Medical School Building, Prahran, Victoria 3181, Australia. Erin.Smith@med.monash.edu.au	Australia
2009	VA-NY Harbor Healthcare System-NY Campus, 423 E 23rd St, New York, NY 10010, USA. curt.dill@va.gov	USA
2009	Public Health-Seattle & King County, 401 Fifth Ave, CNK-0900, Seattle, WA 98104, USA. tao.kwan-gett@kingcounty.gov	USA
2010	State Key Laboratory of Pathogen and Biosecurity, Beijing Institute of Microbiology and Epidemiology, Dongdajie Road 20, Fengtai District, 100071 Beijing, China.	China
2009	Univ.-Klinik für Klinische Pharmakologie, Medizinische Universität Wien, Wien, Austria. markus.mueller@meduniwien.ac.at	Austria
2010	Health Policy Unit, Department of Public Health and Policy, London School of Hygiene and Tropical Medicine, Keppel Street, WC1E 7HT, London, UK. Marcus.keogh-brown@lshtm.ac.uk	Marcus.keogh-brown@lshtm.ac.uk
2009	Medical Research Council Biostatistics Unit, Cambridge, United Kingdom.	United Kingdom
2009	Mathematical, Computational & Modeling Sciences Center, School of Human Evolution and Social Change, Arizona State University, Tempe, Arizona, United States of America. gchowell@asu.edu	United States
2009	Department of Anthropology, Stanford University, Stanford, California, United States of America. jhj1@stanford.edu	United States
2009	Laboratory Science Division, International Vaccine Institute, Seoul 151-600, Korea.	Korea
2009	Departments of Molecular and Cell Biology, Howard Hughes Medical Institute, University of California, Berkeley, CA 94705, USA.	USA
2009	Centre for Immunization and Respiratory Infectious Diseases, Public Health Agency of Canada, Ottawa, ON. john_spika@phac-aspc.gc.ca	Canada
2009	Society for Healthcare Epidemiology of America, USA.	USA
2010	Novartis Vaccines and Diagnostics, Cambridge, MA 02139, USA. theodore.tsai@novartis.com	USA
2009	Reed Medical Systems, Monroe, Michigan, USA.	USA
2010	Department of Population Medicine, Harvard Medical School and Harvard Pilgrim HealthCare Institute, 133 Brookline Avenue, Boston, MA 02215-3920, USA. sharon_greene@harvardpilgrim.org	USA
2010	Servicio de Medicina Intensiva, Hospital Universitario Puerta de Hierro, Majadahonda, Madrid, España. carlos.chamorroj@salud.madrid.org	Madrid
2010	Institute of Bioscience and Biotechnology, Daewoong Pharmaceutical Co. Ltd., Yongin, Gyeonggi-do 449-814, Republic of Korea. logon0714@hanmail.net	Republic of Korea
2010	Beijing Institute of Genomics, Chinese Academy of Sciences, Airport Industry B6, Beijing 101300, China.	China
2010	Fluminense Federal University, Rio de Janeiro, Brazil; Federal University of Rio de Janeiro, Rio de Janeiro, Brazil. edmarchiori@gmail.com	Brazil
2010	Servicio de Microbiología, Hospital Universitario Virgen de las Nieves y Laboratorio de Referencia de Gripe de Andalucía, Granada, España. josem.navarro.sspa@juntadeandalucia.es	Granada
2010	Instituto Tecnologico Autonomo de Mexico, Mexico.	Mexico
2010	Division of Public Health, Department of Infectious Disease Control and International Medicine, Niigata University Graduate School of Medical and Dental Sciences, 1-757 Asahimachi-Dori, Chuoku, Niigata City, Niigata Prefecture 951-8510, Japan. tbar@med.niigata-u.ac.jp	Japan
2009	K & D Medical, Inc, Lewis Center, OH, USA.	USA
2009	Influenza Division, Centers for Disease Control and Prevention, 1600 Clifton Rd NE, Mailstop A32, Atlanta, GA 30033, USA. creed1@cdc.gov	USA
2009	Public Health Agency of Canada, Toronto, Ontario, Canada.	Canada
2009	Centers for Disease Control and Prevention, Atlanta, Georgia 30333, USA.	Georgia
2009	The University of Hong Kong, Hong Kong Special Administrative Region, People's Republic of China.	Hong Kong
2009	Centers for Disease Control and Prevention, 1600 Clifton Rd NE, Mailstop E04, Atlanta, GA 30333 USA. dbell@cdc.gov	Atlanta
2009	National University Health System, Singapore.	Singapore
2009	Laboratorio de Virología Molecular, Facultad de Ciencias, Centro de Investigaciones Nucleares, Igua 4225, 11400 Montevideo, Uruguay.	Uruguay
2010	Department of Pediatrics, Medical College of Wisconsin, Milwaukee, Wisconsin, USA.	USA
2010	Research Institute of The Hospital for Sick Children, and the Dalla Lana School of Public Health, Department of Health Policy, Management and Evaluation, University of Toronto, Toronto, Ontario.	Ontario
2010	Transplant Infectious Diseases, University of Alberta, Edmonton, Alberta, Canada. kumar@ualberta.ca	Canada
2009	Tianjin Center for Disease Control and Prevention, Tianjin, China.	China
2009	Guangzhou Center for Disease Control and Prevention, Guangzhou, China.	China
2009	Chinese Field Epidemiology Training Program, Chinese Centers for Disease Control and Prevention, Beijing, China.	China
2009	pumcjesse@yahoo.com.cn	NA
2009	Influenza Division, Centers for Disease Control and Prevention, Atlanta, GA, USA.	USA
2009	Institute for Biodiagnostics, National Research Council Canada, Winnipeg, Manitoba, Canada. seyed.moghadas@nrc-cnrc.gc.ca	Canada
2009	Mianyang Center for Disease Control and Prevention, Mianyang, China.	China
2009	Key Laboratory of Public Health Safety, Ministry of Education, Department of Epidemiology, School of Public Health, Fudan University, Shanghai, China.	China
2009	The Infectious Disease Hospital of Chengdu, Chengdu 610061, China.	China
2009	Fovárosi Bajcsy-Zsilinszky Kórház III. Belgyógyászati Osztály Budapest Maglódi út 89-91. 1106 Semmelweis Egyetem Doktori Iskola Budapest. janos.osztovits@gmail.com	NA
2009	Université Paris Descartes, Equipe mobile grippe, Service des maladies infectieuses et tropicales, Centre d'infectiologie Necker-Pasteur et SAMU 75, Paris, France. helene.coignard@nck.aphp.fr	France
2010	Department of Internal Medicine, Sunnybrook Health Sciences Centre, Toronto, Ontario.	Ontario
2009	Kristine Himmerick is on the faculty of the FNP/PA program, Department of Family and Community Medicine, University of California Davis School of Medicine, Sacramento, California. She has indicated no relationships to disclose relating to the content of this article.	California
2009	Infectious Disease Division, Winthrop-University Hospital, Mineola, New York 11501, USA.	USA
2009	Unidad de Terapia Intensiva, Fundación Clínica Médica Sur, Puente de Piedra 150 Col. Toriello Guerra Del. Tlalpan, 14150 México, D.F., Mexico. seconcapcma@mail.medinet.net.mx	Mexico
2009	Max Planck Institute for Dynamics of Complex Technical Systems, Bioprocess Engineering Magdeburg, Sandtorstr. 1, Magdeburg 39106, Germany. genzel@mpi-magdeburg.mpg.de	Germany
2009	WHO Collaborating Centre for Reference and Research on Influenza, Melbourne, Victoria, Australia. aeron.hurt@influenzacentre.org	Australia
2009	Friedrich-Loeffler-Institut, Greifswald-Insel Riems, Germany. sasan.fereidouni@fli.bund.de	Germany
2009	European Centre for Disease Prevention and Control (ECDC), Stockholm, Sweden. bruno.ciancio@ecdc.europa.eu	Sweden
2009	Japan Science and Technology Agency, Saitama, Japan. h.nishiura@uu.nl	Japan
2009	National Veterinary Institute, Oslo, Norway.	Norway
2009	European Centre for Disease Prevention and Control, Stockholm, Sweden.	Sweden
2009	Health Protection Surveillance Centre, Dublin, Ireland.	Ireland
2009	Department of Mathematics, Josai University, Sakado, Saitama, Japan.	Japan
2009	Department of Public Health, University of Otago, Wellington, New Zealand. nick.wilson@otago.ac.nz	New Zealand
2009	EpiConcept, Paris, France. e.kissling@epiconcept.fr	France
2009	Department of Perioperative Medicine and Intensive Care, San Gerardo Hospital, Monza, Italy. jaku71@virgilio.it	Italy
2009	Emory University School of Medicine, Department of Gynecology and Obstetrics, Atlanta, GA 30303, USA. hsatpat@emory.edu	USA
2009	National Foundation for Infectious Diseases, Bethesda, MD, USA. rehms@ccf.org	USA
2009	New York University School of Medicine and Bellevue Hospital, New York, USA.	USA
2009	Section of Infectious Disease and International Health, Department of Pediatrics, Dartmouth Medical School Hanover, NH, USA.	USA
2009	Department of Health and Ageing, Canberra, ACT, Australia.	Australia
2010	Viral Infections Unit, Department of Vaccination and Immune Protection, National Institute for Health and Welfare, P.O. Box 30, FI-00271 Helsinki, Finland. pamela.osterlund@thl.fi	Finland
2009	Organización Panamericana de la Salud/Organización Mundial de la Salud, México.	México
2009	Department of Medicine, King Saud Medical Complex, Riyadh, Kingdom of Saudi Arabia. Tarig_AlKhuwaitir@hotmail.com	Saudi Arabia
2009	International Emerging Infections Program, Thailand Ministry of Public Health-United States Centers for Disease Control Collaboration, Nonthaburi, Thailand. msimmerman@cdc.gov	United States
2009	Hospital Argerich, Buenos Aires, Argentina. acvallejos@yahoo.com.ar	Argentina
2009	Department of Pediatrics, Duke University Medical Center, Durham, NC, USA. walte002@mc.duke.edu	USA
2009	Veterinary Population Medicine Department, College of Veterinary Medicine, University of Minnesota, St. Paul, MN 55108, USA.	USA
2009	National Institute of Infectious Diseases, Tokyo 162-8640, Japan. yoshikura-hiroshi@mhlw.go.jp	Japan
2009	Department of Radiology and Imaging Sciences, National Institutes of Health, Clinical Center, Bethesda, MD, USA.	USA
2009	Department of Radiology, Vancouver General Hospital, University of British Columbia, Vancouver, BC, Canada V5Z 1M9. amrajlan@yahoo.com	Canada
2009	Department of Radiology, Division of Cardiothoracic Radiology, University of Michigan Health Service, Ann Arbor, MI 48109, USA. prachia@med.umich.edu	USA
2009	Cambridge University Department of Anaesthesia, Box 93, Addenbrooke's Hospital, Hills Road, Cambridge, CB2 2QQ, UK. ae105@cam.ac.uk	UK
2010	Intermountain Medical Center, T4S, Respiratory Intensive Care Unit, 5121 S Cottonwood St, Murray, UT 84107, USA. Russ.Miller@imail.org	USA
2009	Centers for Disease Control and Prevention, Atlanta, GA 30333, USA. Sbe2@cdc.gov	USA
2009	Infectious Disease Division, Winthrop-University Hospital, Mineola, New York 11501, USA.	USA
2009	Department of Internal Medicine, National Taiwan University Hospital, Taipei, Taiwan.	Taiwan
2009	Australian National University Emeritus Faculty, ACT, Australia. adrian_j_gibbs@hotmail.com	Australia
2009	Saint Mary's College, Notre Dame, IN, USA.	USA
2009	Charité Universitatsmedizin Berlin, Zentrum für Human- und Gesundheitswissenschaften Robert Koch-Institut, Abt. für Infektionsepidemiologie, Berlin. dettmannm@rki.de	Berlin
2010	Division of Infectious Diseases, The Hospital for Sick Children, University of Toronto, Toronto, Ont.	Toronto
2009	Rx Response Pharmaceutical Research and Manufacturers of America. emullen@rxresponse.org	NA
2010	uVIPAC, AFSSA-LERAPP, Ploufragan, France. p.massin@afssa.fr	France
2010	European Programme for Intervention Epidemiology Training (EPIET), European Centre for Disease Control, Stockholm, Sweden.	Sweden
2009	Division of Geriatrics, Texas Tech University Health Sciences Center School of Medicine, Amarillo, Texas, USA. jrpierce@salud.unm.edu	USA
2009	Medizinische Klinik, St. Elisabeth Krankenhaus, Akademisches Lehrkrankenhaus der Universität zu Köln. Sebastian.Weber@hohenlind.de	St.
2010	Medical Intensive Care Unit, Dr Leonidas Lucero Acute Municipal Hospital, Universidad Nacional del Sur, Bahia Blanca, Argentina.	Argentina
2009	Department of Virology, Imperial College London, London, United Kingdom.	United Kingdom
2009	Department of Bioengineering, Rice University, Houston, Texas, USA.	USA
2010	Division of Vector-Borne Infectious Diseases, Centers for Disease Control and Prevention, 3150 Rampart Rd., Fort Collins, CO 80521, USA. ajj1@cdc.gov	USA
2009	Influenza Division, Centers for Disease Control and Prevention, Atlanta, Georgia, USA.	Georgia
2009	Guangzhou Center for Disease Control and Prevention, Guangzhou 510080, China. junewhite@163.com	China
2009	Department of Community Health Sciences, University of Calgary, 3330 Hospital Drive NW, Calgary, Alberta T2N 4N1, Canada. mlrussel@ucalgary.ca	Canada
2009	Department of Clinical Pharmacy Practice, College of Pharmacy and Allied Health Professions, St. John's University, Queens, NY, USA. symd@stjohns.edu	USA
2010	Faculty of Social Sciences, University of Kuopio, Kuopio, Finland.	Finland
2009	Division of Vaccine Discovery, La Jolla Institute for Allergy and Immunology, La Jolla, CA 92037, USA.	USA
2010	Virus Surveillance and Diagnosis Branch, Influenza Division, National Center for Immunization and Respiratory Diseases, Centers for Disease Control and Prevention, Mail Stop G-16, 1600 Clifton Road Atlanta GA, USA.	USA
2009	Division of Pediatric Emergency Medicine, Department of Pediatrics, University of British Columbia, Child & Family Research Institute, Vancouver, British Columbia, Canada.	Canada
2009	General Hospital, San Francisco, California, USA.	USA
2010	Center for Vaccine Ethics and Policy, University of Pennsylvania, Philadelphia, PA 19104, USA. caplan@mail.med.upenn.edu	USA
2009	Ministry of Health, Riyadh, Saudi Arabia. zmemish@yahoo.com	Saudi Arabia
2009	Boston Medical Center Pediatric Emergency Department, 21 John St, Boston, MA 02148, USA. pmmkcoop@comcast.net	USA
2009	Virology Department and Influenza Section, US Naval Medical Research Center Detachment, Lima, Peru. Electronic address: laguna_alberto@hotmail.com. San Marcos University, Lima, Peru; General Epidemiology Directorate, Ministry of Health of Peru, Lima, Peru.	Peru
2009	Dirección de Prestaciones Médicas, Instituto Mexicano del Seguro Social, Mexico City, Mexico. Coordinación de Vigilancia Epidemiológica y Apoyo en Contingencias, Unidad de Salud Pública, Dirección de Prestaciones Médicas, Instituto Mexicano del Seguro Social, Mexico City, Mexico. Coordinación de Vigilancia Epidemiológica y Apoyo en Contingencias, Unidad de Salud Pública, Dirección de Prestaciones…	Mexico
2010	Pulmonary and Critical Care Division, Department of Medicine, University of Oklahoma Health Sciences Center, RM 425, RP1, 800 N. Research Pkwy., Oklahoma City, OK 73104, USA. wenxin-wu@ouhsc.edu	USA
2009	Japan Physicians Association, Tokyo, Japan. nkawai@city.gifu.med.or.jp	Japan
2009	Division of Reproductive Infectious Diseases, Department of Obstetrics, Gynecology and Reproductive Sciences, Magee-Womens Hospital of University of Pittsburgh Medical Center, Pittsburgh, Pennsylvania 15213, USA. rbeigi@mail.magee.edu	USA
2009	Centers for Disease Control and Prevention, Atlanta, Georgia, USA. Aoi0@cdc.gov	Georgia
2009	Infectious Disease Clinic, Naval Medical Center San Diego, San Diego, California 92134-1005, USA.	USA
2009	jeanyves.nau@gmail.com	NA
2009	Division of Enzyme Chemistry, Institute for Enzyme Research, Tokushima University, Tokushima 770-8503, Japan.	Japan
2009	Laboratory of Respiratory Viral Diseases, Division of Viral Products, Office of Vaccine Research and Review, Center for Biologics Evaluation and Research, United States Food and Drug Administration, Bethesda, Maryland, USA. Zhiping.Ye@fda.hhs.gov	United States
2009	jeanyves.nau@gmail.com	NA
2009	Betriebsärztlicher Dienst, Klinikum der Johann Wolfgang Goethe-Universität Frankfurt. Sabine.Wicker@kgu.de	NA
2010	University of Debrecen, Debrecen, Hungary. zoltanvajo@gmail.com	Hungary
2011	Gold Coast Hospital, Queensland, Australia. penny_larcombe@health.qld.gov.au	Australia
2010	St Michael's Hospital, Toronto, ONT, Canada M5B 1W8.	Canada
2009	Influenza Division, National Center for Immunization and Respiratory Diseases, Centers for Disease Control and Prevention, Atlanta, GA 30333, USA.	USA
2009	Department of Biostatistics, Boston University School of Public Health, Boston, MA 02118, USA. lfwhite@bu.edu	USA
2009	School of Public Health, Sackler Faculty of Medicine, Tel Aviv University. mbodas@gmail.com	NA
2010	Pharmexa-Epimmune, Inc., San Diego, CA 92121, USA. jalexander@paxvax.com	USA
2009	NexBio Inc, San Diego, CA, USA.	USA
2009	NexBio Inc, San Diego, CA, USA.	USA
2009	Critical Care Services, Children's Hospital Los Angeles, 4650 Sunset Blvd #74, Los Angeles, CA 90027, USA. nblake@chla.usc.edu	USA
2010	Institut Pasteur in Cambodia, Virology Unit, 5, Monivong Boulevard, P.O. Box 983, Phnom Penh, Cambodia.	Cambodia
2010	Department of Public Health, Niigata University, Graduate School of Medical and Dental Sciences, 1-757, Asahimachi-Dori, Niigata City, Niigata Prefecture 951-8510, Japan. yasshi@med.niigata-u.ac.jp	Japan
2010	Clinical Microbiology Laboratory, Department of Pathology and Laboratory Services, Denver Health Medical Center, Denver, Colorado 80204, USA.	USA
2010	Centre for Infectious Diseases and Microbiology Laboratory Services, Level 3, Institute of Clinical Pathology and Medical Research, Westmead Hospital, Westmead, New South Wales 2145, Australia. jen.kok@swahs.health.nsw.gov.au	Australia
2010	Department of Immunology, St. Jude Children's Research Hospital, Memphis, TN 38105, USA. john.rutigliano@stjude.org	USA
2009	From the Department of Obstetrics, Gynecology, and Reproductive Sciences, University of California, San Francisco, San Francisco, California.	California
2009	California Department of Public Health, 850 Marina Bay Pkwy, Richmond, CA 94804, USA. Janice.Louie@cdph.ca.gov	USA
2009	Pulmonary and Critical Care Division Stanford University Medical Center Stanford, California, USA.	USA
2010	Department of Transportation Technology and Management, National Chiao Tung University, 1001 Ta Hsueh Road, Hsinchu 30010, Taiwan, ROC. cihsu@mail.nctu.edu.tw	Taiwan
2009	Staatsministerium für Umwelt und Gesundheit Abteilung Gesundheit, Rosenkavalierplatz 2, 81925 München. guenther.f.kerscher@stmug.bayern.de	München
2009	Robert Koch-Institut, Abteilung für Infektionsepidemiologie, Berlin.	Berlin
2009	Department of Radiology and Research Institute of Radiology, Asan Medical Center, University of Ulsan College of Medicine, Seoul 138-736, Korea.	Korea
2009	Department of Pediatrics, Seth GS Medical College and KEM Hospital, Mumbai, India. milindtullu@vsnl.net	India
2009	Office of New Drugs, Center for Drug Evaluation and Research, Food and Drug Administration, Silver Spring, MD, USA.	USA
2010	Shanghai-MOST Key Laboratory for Disease and Health Genomics, Chinese National Human Genome Center at Shanghai, Shanghai 201203, China.	China
2010	Institute of Microbiology, Jiangsu Provincial Center for Diseases Prevention and Control, 172 Jiangsu Road, Nanjing 210009, China.	China
2009	Regional office (Cire) of the French Institute for Public Health Surveillance (Institut de veille sanitaire), Reunion, France.	Reunion
2009	National Institute for Communicable Diseases (NICD), a division of the National Health Laboratory Service (NHLS), Johannesburg, South Africa. bretta@nicd.ac.za	South Africa
2009	Direccion General de Epidemiologia (General Directorate of Epidemiology), Peru Ministry of Health, Lima, Peru. james.fielding@mh.org.au <james.fielding@mh.org.au>	Peru
2009	Individual contributors listed as the writing committee at the end of the article.	NA
2009	Victorian Department of Health, Melbourne, Australia. james.fielding@mh.org.au	Australia
2009	Victorian Infectious Diseases Service, Royal Melbourne Hospital, Melbourne, Victoria, Australia.	Australia
2009	French Institute for Public Health Surveillance (Institut de Veille Sanitaire, InVS), St Maurice, France. g.laruche@invs.sante.fr	France
2009	Department of Hygiene, Epidemiology and Medical Statistics, Athens University Medical School, Athens, Greece.	Greece
2009	Department of Statistics, Purdue University, West Lafayette, Indiana, USA. stowers@purdue.edu	USA
2009	OIE/FAO and National Reference Laboratory for Avian Influenza and Newcastle disease, OIE Collaborating centre for infectious diseases at the human-animal interface, Istituto Zooprofilattico Sperimentale delle Venezie (IZSVe), Legnaro, Italy.	Italy
2009	European Centre for Disease Prevention and Control, Stockholm, Sweden. Kari.Johansen@ecdc.europa.eu	Sweden
2009	State Government of Victoria, Department of Health, Melbourne, VIC, Australia. martin.lum@dhs.vic.gov.au	Australia
2009	Department of Infectious Diseases, University of Turin, Amedeo di Savoia Hospital, 10149 Turin, Italy.	Italy
2009	Center for Global Health and Division of Infectious Diseases, Cincinnati Children's Hospital, Cincinnati, OH, USA. Electronic address: Steven.Black1@cchmc.org. National Institute for Health and Welfare, Helsinki, Finland. Center for Vaccinology and Neonatal Immunology, Department of Pediatrics, University of Geneva, Geneva, Switzerland. Institute for Vaccine Safety, Department of International He…	Finland
2010	Immunization Safety Office, Centers for Disease Control and Prevention, Atlanta, GA 30333, USA. fdestefano@cdc.gov	USA
2010	Virology and Cell Technology Laboratory, National Center for Genetic Engineering and Biotechnology (BIOTEC), Pathumthani 12120, Thailand.	Thailand
2009	State Key Laboratory for Molecular Virology and Genetic Engineering, National Institute for Viral Disease Control and Prevention, Chinese Center for Disease Control and Prevention, Yingxin Street 100, Xuanwu District, Beijing 100052, People's Republic of China.	China
2009	Baylor College of Medicine, Houston, TX 77030, United States. wkeitel@bcm.edu	United States
2009	Inserm U782, université Paris-Sud, 92140 Clamart, France. Olivier.picone@abc.aphp.fr	France
2009	Physiology Research Center, Kerman University of Medical Sciences, Kerman, Iran.	Iran
2009	University of Detroit Mercy School of Dentistry, USA. merchava@udmercy.edu	USA
2009	Dongguan Municipal Center for Disease Control and Prevention, Guangdong Province, Dongguan 523006, China.	China
2009	Guangdong Province Centre for Disease Control and Prevention, Guangzhou 510300, China.	China
2009	Centro Nacional de Microbiología, Instituto de Salud Carlos III, Madrid, Spain.	Spain
2010	Department of Pathology, São Paulo University, Brazil. tmauad@usp.br	Brazil
2009	Departments of Microbiology, Li Ka Shing Faculty of Medicine, The University of Hong Kong, Queen Mary Hospital, Hong Kong SAR, PR China. mchan@hkucc.hku.hk	Hong Kong
2009	Department of Virology, Tohoku University Graduate School of Medicine, Sendai, Japan.	Japan
2009	Department of Public Health, HSE East, Dr Steevens Hospital, Dublin. mairin.boland@hse.ie	Dublin
2009	Department of Emergency Medicine, Johns Hopkins University, Baltimore, MD, USA.	USA
2010	Department of Microbiology and Immunology, University of Maryland, Baltimore (UMB), School of Medicine, Baltimore, Maryland, USA.	USA
2009	Department of Microbiology, University Pathology Building, Queen Mary Hospital, Pokfulam, Hong Kong SAR. malik@hkucc.hku.hk	Hong Kong
2009	Infectious Disease Division, Warren Alpert Medical School of Brown University, Memorial Hospital of Rhode Island, 111 Brewster Street, Pawtucket, RI 02860, USA. Steven_Opal@brown.edu	USA
2009	School of Public Health and Primary Care, Faculty of Medicine, Prince of Wales Hospital, Shatin, The Chinese University of Hong Kong, Hong Kong Special Administrative Region, China. jlau@cuhk.edu.hk	Hong Kong
2009	Institute of Virology, Bonn, Germany.	Germany
2009	Chinese Center for Disease Control and Prevention, Beijing, People's Republic of China.	China
2009	Department of Anaesthesia and Critical Care Medicine, City Hospital, Sandwell and West Birmingham NHS Trust, Birmingham, UK.	UK
2009	State Key Laboratory of Pathogen and Biosecurity, Beijing Institute of Microbiology and Epidemiology, Beijing, China.	China
2009	Gastroenterology Department, Waikato Hospital, 3204, Hamilton, New Zealand. JurawanR@waikatodhb.govt.nz	New Zealand
2009	Miami Valley Hospital, Dayton, Ohio, USA. pomalley@mvh.org	USA
2010	Howick Health and Medical Clinic, 140 North Road, R.D.2, Papakura 2582, New Zealand. vallings@xtra.co.nz	New Zealand
2010	Department of Biology, Center for Infectious Disease Dynamics, Pennsylvania State University, University Park, PA 16802, USA. ech15@psu.edu	USA
2010	Erasmus MC, Department of Virology, 's Gravendijkwal 230, 3015 CE Rotterdam, The Netherlands.	The Netherlands
2010	GE Healthcare BioSciences AB, Bjorkgatan 30, SE-751 84 Uppsala, Sweden.	Sweden
2009	Rijksinstituut voor Volksgezondheid en Milieu, Centrum voor Infectieziektebestrijding, Bilthoven, The Netherlands. kees.van.den.wijngaard@rivm.nl	Netherlands
2010	Centre for Drug Research, Universiti Sains Malaysia, 11800, Minden, Penang, Malaysia.	Malaysia
2009	Biological Sciences, University of Warwick, Gibbet Hill Road, Coventry CV4 7AL, UK. m.j.keeling@warwick.ac.uk	UK
2009	Centro de Críticos, Hospital de Sabadell, CIBER Enfermedades Respiratorias, Instituto Universitario Parc Tauli, Universidad Autónoma de Barcelona, España.	NA
2010	West of Scotland Specialist Virology Centre, A Member of the UK Clinical Virology Network, Gartnavel General Hospital, Great Western Road, Glasgow G12 OYN, United Kingdom. rory.gunson@ggc.scot.nhs.uk	United Kingdom
2009	Department of Pediatrics, Cleveland Clinic Children's Hospital, Cleveland, OH 44195, USA. danzigl@ccf.org	USA
2009	jeanyves.nau@gmail.com	NA
2010	2355 Faculty Drive, Room 2N286, U.S. Air Force Academy, Colorado Springs CO 80840, USA. katika@aya.yale.edu	USA
2009	Division of Pediatric Infectious Diseases, Johns Hopkins University School of Medicine, Baltimore, MD 21287, USA. ptamma1@jhmi.edu	USA
2009	Section of Viral Infections, Thailand-Japan Research Collaboration Center on Emerging and Re-emerging Infections, Nonthaburi 11000, Thailand. grbai@biken.osaka-u.ac.jp	Thailand
2009	European Centre for Disease Prevention and Control, Stockholm, Sweden. piotr.kramarz@ecdc.europa.eu	Sweden
2009	Jiangsu Provincial Center for Disease Control and Prevention, Nanjing, China.	China
2009	Fresenius Medical Care, NephroCare Coordination-Clinical Governance Department, Bad Homburg, Germany. gerdi.klinkner@fmc-ag.de	Germany
2009	Occupational Health Services, Cook Children's Health Care System, Fort Worth, TX, USA.	USA
2009	Department of Preventive Medicine, Epidemiology Service, Hospital das Clínicas da Faculdade de Medicina da Universidade de São Paulo, São Paulo, SP, Brazil.	Brazil
2009	Department of Anesthesiology, InCor-Heart Institute, Hospital das Clínicas da Faculdade de Medicina da Universidade de São Paulo, São Paulo, SP, Brazil.	Brazil
2009	Department of Pediatric Infectious Diseases, Monash Medical Centre, Clayton, Victoria, Australia. dimpledsilva@yahoo.com	Australia
2009	Department of Pathology and Laboratory Medicine, UC Davis-LLNL Point-of-Care Technologies Center [NIBIB, NIH], Point-of-Care Testing Center for Teaching and Research (POCT*CTR), School of Medicine, University of California, Davis, CA 95616, USA. gjkost@ucdavis.edu	USA
2009	School of Molecular & Microbial Biosciences G-08, University of Sydney, Sydney, NSW 2006, Australia.	Australia
2010	Section of Emergency Medicine, Baylor College of Medicine, Houston, TX, USA. acruz@bcm.edu	USA
2009	Department of Mathematics, Stockholm University, SE-10691 Stockholm, Sweden.	Sweden
2009	Laboratoire de Virologie, Institut de Microbiologie, Centre de Biologie et de Pathologie EST, Groupement Hospitalier Est, 59 boulevard Pinel, 69677 Bron cedex, France. maude.bouscambert-duchamp@chu-lyon.fr	France
2010	Department of Veterinary and Comparative Anatomy, Pharmacology and Physiology, Washington State University, Pullman, WA 99164-6520, USA.	USA
2010	Unidad de Cuidados Intensivos Pediátricos, Hospital de Trauma y Emergencia Dr Federico Abete, Malvinas Argentinas, Buenos Aires, Argentina. gcapro@gmail.com	Argentina
2010	Center for Vaccinology, Ghent University and Hospital, De Pintelaan 185, 9000 Ghent, Belgium.	Belgium
2009	Department of Microbiology, John Hunter Hospital, Newcastle, NSW, Australia.	Australia
2010	Paediatric Department, Archbishop Makarios Hospital, Nicosia, Cyprus. mkoliou@spidernet.com.cy	Cyprus
2010	Department of General Paediatrics, Nihon University Nerima-Hikarigaoka Hospital, Nihon University School of Medicine, Tokyo, Japan.	Japan
2010	Harvard School of Public Health, Boston, MA 02115, USA. egoldste@hsph.harvard.edu	USA
2009	Toronto Health Economics and Technology Assessment Collaborative, University of Toronto, Research Institute of the Hospital for Sick Children, Toronto, ON. mgojovic@uhnres.utoronto.ca	ON.
2009	Anaesthesia and Intensive Care, City Hospital, Birmingham, UK.	UK
2009	Genomics Research Center, Chemical Biology and Molecular Biophysics, Taiwan International Graduate Program, Academia Sinica, Taipei 115, Taiwan.	Taiwan
2009	FRACP, FJFICM, Intensive Care Unit, Alfred Hospital, Commercial Road, Melbourne, Victoria 3004, Australia. a.davies@alfred.org.au	Australia
2009	Section of Critical Care Medicine, Health Sciences Centre, JJ 399, 700 William Ave, Winnipeg, MB R3E-0Z3 Canada. akumar61@yahoo.com	Canada
2009	Division of Pulmonary and Critical Care (Dr Domínguez-Cherit), Hospital Epidemiology Department, Instituto Nacional de Ciencias Médicas y Nutrición Salvador Zubirán, México City, México.	México
2009	Département d'oncologie médicale, Centre Antoine-Lacassagne, 33, avenue de Valombrose, 06189 Nice Cedex 2. j.barriere@wanadoo.fr	NA
2009	Department of Environmental Health, Harvard School of Public Health, Boston, MA 02115, USA. srudnick@hsph.harvard.edu	USA
2009	Infectious Diseases, University of Michigan Hospitals/VA Ann Arbor Health Systems, Ann Arbor, Michigan 48105, USA. scinti@umich.edu	USA
2009	Office of the General Counsel, U.S. Department of Health and Human Services, Washington, DC 20201, USA. Susan.Sherman@hhs.gov	USA
2009	Department of Infectious Diseases, Cleveland Clinic, Cleveland, OH 44195, USA.	USA
2009	Department of Medicine, University of Manitoba, Winnipeg, Manitoba, Canada.	Canada
2010	The Marine Science Institute, College of Science, University of the Philippines Diliman, Quezon City, Philippines. eapadlanmail-rp@yahoo.com	Philippines
2009	Division of Allergic Diseases, Mayo Clinic, Rochester, Minn 55905, USA. rank.matthew@mayo.edu	USA
2010	Department of Public Health, Chung Shan Medical University, Taichung, Taiwan 40242, ROC.	Taiwan
2009	Influenza Division, National Center for Immunization and Respiratory Diseases, Centers for Disease Control and Prevention, Atlanta, GA 30333, USA. bwc8@cdc.gov	USA
2010	State Key Laboratory of Pathogen and Biosecurity, Beijing Institute of Microbiology and Epidemiology, No. 20 Dongda Street, Fengtai District, Beijing 100071, China.	China
2009	Microbiology Service and Reference Laboratory for Influenza Infections of the Basque Country, Hospital Donostia, San Sebastian, Spain. mikrobiol@terra.es	Spain
2009	Institut national de la sante et de la recherche medicale (INSERM), UMR S 707, F-75012, Paris, France. turbelin@u707.jussieu.fr	France
2009	Health Protection Surveillance Centre, Dublin, Ireland. jennifer.martin@hse.ie	Ireland
2009	Department of Virology, Bordeaux, France.	France
2009	Global Health Institute, Fundación Oswaldo Cruz, Rio de Janeiro, Brasil.	Rio de Janeiro
2009	WHO Collaborating Center for Reference & Research on Influenza, National Institute of Infectious Diseases, Tokyo, Japan.	Japan
2009	Department of Virology, Hygiene Institute, University of Heidelberg, Heidelberg, Germany.	Germany
2009	Department of Biomedical Informatics and Center for Computational Biology and Bioinformatics, Columbia University College of Physicians and Surgeons, New York, New York, United States of America. hossein@c2b2.columbia.edu	United States
2009	Instituto Nacional de Salud Pública, Cuernavaca, Mor, Mexico.	Mexico
2009	Social Sciences, Brunel University, Uxbridge UK. robin.goodwin@brunel.ac.uk	UK
2009	jeanyves.nau@gmail.com	NA
2009	Toronto General Hospital, Ontario.	Ontario
2009	Division of General Pediatrics, University of California, San Francisco, CA, USA. hershad@peds.ucsf.edu	USA
2009	Centers for Disease Control and Prevention, 1600 Clifton Rd, Mailstop D10, Atlanta, GA 30333, USA. bstevenson@cdc.gov	USA
2009	Department of Respiratory Virology V P Chest Institute, University of Delhi, Delhi 110 007, India. madhukhanna@hotmail.com	India
2009	jeanyves.nau@gmail.com	NA
2009	Department of Pediatrics, All India Institute of Medical Sciences, New Delhi 110029, India.	India
2009	Intensive Care Unit, United Christian Hospital, Kwun Tong, Kowloon, Hong Kong.	Hong Kong
2009	Department of Microbiology, Queen Mary Hospital, The University of Hong Kong, Hong Kong, China.	Hong Kong
2009	Department of Epidemiology, University Medical Center Groningen, The Netherlands.	The Netherlands
2009	Department of Infectious Diseases and Immunology, University of Sydney, NSW 2006, Australia.	Australia
2009	Shenzhen Center for Disease Control and Prevention, Shenzhen 518020, China. zhangsx@szcdc.net	China
2009	Chinese Field Epidemiology Training Program, Chinese Centers for Disease Control and Prevention, 100050, China. zeng4605@vip.sina.com	China
2009	Public Health Law Research, Temple University Beasley Schoolof Law, Rm 408, 1719 N Broad St, Philadelphia, PA 19122, USA. evan.anderson@temple.edu	USA
2009	Institute of Medical Microbiology and Hygiene, University of Regensburg, Regensburg, Germany.	Germany
2009	Department of Infectious Diseases, Cleveland Clinic, 9500 Euclid Avenue, Cleveland, OH 44195, USA. gordons@ccf.org	USA
2009	IOM Committee on Respiratory Protection for Healthcare Workers in the Workplace Against Novel H1N1 Influenza A, USA.	USA
2009	History of Medicine at University of Michigan Medical School in Ann Arbor, USA. amstern@umich.edu	USA
2009	National Center for Occupational Health and Infection Control, Office of Public Health and Environmental Hazards, Veterans Health Administration, 1601 SW Archer Rd (151B), Gainesville, FL 32608, USA. Lewis.Radonovich@va.gov	USA
2009	Division of Microbiology, Department of Pathology and Laboratory Medicine, Queen Elizabeth II Health Sciences Center, 5788 University Avenue, Room 315, MacKenzie Building, Halifax, Nova Scotia B3H 1V8, Canada. jason.leblanc@cdha.nshealth.ca	Canada
2009	Department of Infectious Diseases, Istituto Superiore di Sanità, Roma, Italy. g.rezza@iss.it	Italy
2009 Sep 8-14	Richard Wells Research Centre, Thames Valley University, London.	London
2009	New Jersey Department of Health and Senior Services, USA.	USA
2009	Department of Microbiology, The University of Hong Kong, Hong Kong Special Administrative Region, PR China. malik@hkucc.hku.hk	Hong Kong
2009	Capital Medical University, Beijing, People's Republic of China.	China
2009	The MRC National Institute for Medical Research, London, NW7 1AA, UK. m.reis@mail.cryst.bbk.ac.uk	UK
2009	Rijksinstituut voor Volksgezondheid en Milieu, Bilthoven, The Netherlands.	Netherlands
2009	Rijksinstituut voor Volksgezondheid en Milieu, Centrum Infectieziektebestrijding, Bilthoven, The Netherlands. marianne.van.der.sande@rivm.nl	Netherlands
2009	Center for Multidisciplinary Research, Institute of Nuclear Sciences VINCA, PO Box 522, 11001 Belgrade, Serbia. vv@vinca.rs	Serbia
2009	Servicio de Medicina Preventiva y Epidemiología, Hospital Universitario Vall d'Hebron, Universitat Autònoma de Barcelona, Barcelona, España. jvaque@vhebron.net	Barcelona
2010	Istituto Zooprofilattico Sperimentale della Lombardia e dell'Emilia Romagna Bruno Ubertini, Sezione Diagnostica di Parma, via dei Mercati 13/A, 43100 Parma, Italy. chiara.chiapponi@izsler.it	Italy
2009	Department of Public Health, Graduate School of Medical and Dental Sciences, Niigata University, Niigata 951-8510, Japan. clyde@med.niigata-u.ac.jp	Japan
2009	Department of Behavioral and Community Health Sciences, Graduate School of Public Health, University of Pittsburgh, Pittsburgh, Pennsylvania 15261, USA. Squinn@pitt.edu	USA
2009	Center for Virus Research, Westmead Millennium Institute, Westmead Hospital, Westmead, New South Wales 2145, Australia.	Australia
2009	jeanyves.nau@gmail.com	NA
2009	Hospital Nacional Profesor A. Posadas, Argentina. lucreciaraffo@hospitalposadas.gov.ar	Argentina
2009	Department of Bio-Physics, Molecular Biology and Bioinformatics, University of Calcutta, Kolkata 700009, India.	India
2009	Department of Microbiology and Immunology, The University of Melbourne, Parkville, Victoria, 3010, Australia. sjturn@unimelb.edu.au	Australia
2009	Division of Virology, Department of Infectious Diseases, St. Jude Children's Research Hospital, 262, Danny Thomas Place, Memphis, TN 38105, USA.	USA
2009	Institute for Medical Virology, Johann-Wolfgang-Goethe University Clinic, Frankfurt am Main, Germany.	Germany
2009	Division of Virology, Department of Infectious Diseases, St. Jude Children's Research Hospital, Memphis, TN 38105, USA.	USA
2009	Royal Infirmary of Edinburgh, Edinburgh, UK. SM.Burns@luht.scot.nhs.uk	UK
2009	National Institute of Infectious Diseases, Tokyo 162-8640, Japan. yoshikura-hiroshi@mhlw.go.jp	Japan
2010	Division of Pathogen Genomics, Translational Genomics Research Institute (TGen), Flagstaff, AZ 86001, USA.	USA
2009	Department of Public Health, University of Otago, Wellington, New Zealand. murra534@student.otago.ac.nz	New Zealand
2009	Swedish Institute for Infectious Disease Control (Smittskyddsinstitutet, SMI), Solna, Sweden. lisa.brouwers@smi.se	Sweden
2009	Faculty of Medicine, National Autonomous University of Mexico. mlopez14@unam.mx	Mexico
2009	National Centre of Influenza, Valladolid, Spain. jbermejo@hcuv.sacyl.es	Spain
2009	JIDC Regional Office, Toronto, Ontario, Canada.	Canada
2009	Department of Virology, University of Freiburg, Freiburg, Germany.	Germany
2009	Optometrists Association Australia, Carlton, Victoria, Australia.	Australia
2010	Clinical of Infectious Diseases, Department of Internal Medicine, Santa Casa of Sao Paulo School of Medicine, Sao Paulo, Brazil. mcsalles@osite.com.br	Brazil
2009	Norwegian Field Epidemiology Training Programme (Nor-FETP) og Divisjon for smittevern, Nasjonalt folkehelseinstitutt, Postboks 4404 Nydalen, 0403 Oslo, Norway. siri.helene.hauge@fhi.no	Norway
2010	School of Computer Science and Software Engineering, The University of Western Australia, Western Australia, Australia.	Australia
2009	jeanyves.nau@gmail.com	NA
2009	Miller Thomson LLP.	NA
2009	Association of Public Health Laboratories, USA.	USA
2009	University of Washington, Seattle, USA.	USA
2009	The George Washington University, Washington, DC 20006, USA. rlkatz@gwu.edu	USA
2009	Department of Microbiology, Queen Mary Hospital, The University of Hong Kong, Pokfulam Road, Pokfulam, Hong Kong, China.	Hong Kong
2009	Critical Care Department, Joan XXIII University Hospital, CIBERes Enfermedades Respiratorias, IISPV, Mallafre Guasch 4, 43007 Tarragona, Spain. jrello.hj23.ics@gencat.cat	Spain
2009	Clinical Research and Development, CSL, Parkville, VIC, Australia. michael.greenberg@csl.com.au	Australia
2009	Infectious Diseases Unit, University Hospitals Leicester, and Department of Inflammation, Infection and Immunity, University of Leicester, Leicester, United Kingdom.	United Kingdom
2009	Influenza Division, National Center for Immunization and Respiratory Diseases, Centers for Disease Control and Prevention, Atlanta, GA 30333, USA.	USA
2009	Center for Statistics and Quantitative Infectious Diseases, Fred Hutchinson Cancer Research Center and the University of Washington, Seattle, WA 98109, USA.	USA
2009	Center for Complex Networks and Systems Research, School of Informatics and Computing, Indiana University, Bloomington, IN, USA. balcand@indiana.edu	USA
2009	Department of Immunology and Infectious Diseases, Harvard School of Public Health, Boston, Massachusetts, United States of America.	United States
2009	mathew.peacey@esr.cri.nz	NA
2009	National Influenza Center, Centers for Disease Control, No. 161, Kun-Yang Street, Taipei 11561, Taiwan, Republic of China.	Taiwan
2009	Respiratory and Intensive Care Medicine, London. lauracprice@hotmail.com	London
2009	School of Public Health and Community Medicine, Faculty of Medicine, University of New South Wales, Sydney, NSW. h.seale@unsw.edu.au	NSW
2009	The Laboratory of Animal Epidemiological Surveillance, China Animal Health & Epidemiology Center, Qingdao, PR China. jmchen66@yahoo.cn	China
2009	Institute of Virology, State Key Laboratory of Pharmaceutical Biotechnology, School of Life Sciences, Nanjing University, Nanjing, Jiangsu 210093, China.	China
2009	Department of Virology, University College London Hospitals NHS Foundation Trust, London, NW1 2BU, UK. Electronic address: Michael.Kidd@uclh.nhs.uk. Department of Critical Care, University College London Hospitals NHS Foundation Trust, London, NW1 2BU, UK. Department of Virology, University College London Hospitals NHS Foundation Trust, London, NW1 2BU, UK. Department of Critical Care, University…	UK
2009	National Institute of Infectious Diseases Tokyo, Japan. ochang@nih.go.jp	Japan
2009	Centro Nacional de Enfermedades Tropicales, Santa Cruz, Bolivia. algianella@cotas.com.bo	Bolivia
2009	Oxford University Clinical Research Unit, Vietnam. mboni@oucru.org	Vietnam
2009	Hunter New England Population Health, Tamworth, New South Wales, Australia. peter.massey@hnehealth.nsw.gov.au	Australia
2009	Department of Virology, University of Freiburg, D-79008 Freiburg, Germany. School of Medicine and Dentistry, University of Rochester, Rochester, NY 14642, USA. Molecular Immunology, Helmholtz Centre for Infection Research, Braunschweig, Germany. Molecular Immunology, Helmholtz Centre for Infection Research, Braunschweig, Germany. Departments of Microbiology and Medicine (Division of Infectious Di…	Germany
2009	Provincial Laboratory for Public Health (Microbiology), 3030 Hospital Drive, Calgary, Alberta, Canada T2N 4W4. K.Pabbaraju@provlab.ab.ca	Canada
2009	Zhuhai Entry-Exit Inspection and Quarantine Bureau, Zhuhai 519020, China.	China
2009	Department of Medicine, Rush University Medicial Center, Chicago, IL, USA.	USA
2009	collinn@who.int	NA
2009	Department of Paediatrics and Adolescent Medicine, The University of Hong Kong.	Hong Kong
2009	Division of Influenza and Respiratory Viruses, Center for Infectious Diseases, National Institute of Health, Korea Centers for Disease Control & Prevention, Seoul, Republic of Korea. wychoi65@hanmail.net	Republic of Korea
2009	Department of Biochemistry, University of Shizuoka, School of Pharmaceutical Sciences, Shizuoka 422-8526, Japan.	Japan
2009	Theoretical Epidemiology, University of Utrecht, Utrecht, The Netherlands. h.nishiura@uu.nl	The Netherlands
2009	Department of Biomedical Informatics and Center for Computational Biology and Bioinformatics, Columbia University College of Physicians and Surgeons, New York, New York, United States of America. hossein@c2b2.columbia.edu	United States
2009	Key Laboratory of Systems Biology, Shanghai Institutes for Biological Sciences, Chinese Academy of Sciences, Shanghai 200031, PR China.	China
2009	Division of Infectious Diseases, Mount Sinai School of Medicine, New York, NY 10029, United States. luciano.kapelusznik@mssm.edu	United States
2009	jeanyves.nau@gmail.com	NA
2009	Health Protection Agency Real-time Syndromic Surveillance Team, Birmingham B3 2PW. alex.elliot@hpa.org.uk	NA
2009	Department for Infectious Disease Epidemiology, Robert Koch Institute, Berlin, Germany. GilsdorfA@rki.de	Germany
2009	University of Otago, Wellington, New Zealand. michael.baker@otago.ac.nz	New Zealand
2009	French Institute for Public Health Surveillance (Institut de Veille Sanitaire, InVS), St Maurice, France.	France
2009	Health Protection Agency (HPA), United Kingdom. Ishani.Kar@hpa.org.uk	United Kingdom
2009	Archbishop Makarios Hospital, Department of Pediatrics, Nicosia, Cyprus. mkoliou@spidernet.com.cy	Cyprus
2009	San Mateo Medical Center, San Mateo, CA, USA.	USA
2009	RAND Health, Arlington, VA, USA.	USA
2009	Division of Strategic National Stockpile, Centers for Disease Control and Prevention, Atlanta, Georgia, USA. Apatel7@cdc.gov	Georgia
2009	School of Public Health and Primary Care, Chinese University of Hong Kong, School of Public Health, Prince of Wales Hospital, Shatin, Hong Kong.	Hong Kong
2009	Department of Epidemiology, School of Public Health, University of Washington, Seattle, WA 98195, USA. nbasta@u.washington.edu	USA
2009	Department of Viral Immunology, Institute of Medical Biology, Chinese Academy of Medical Sciences and Peking Union Medical College, Kunming 650118, PR China.	China
2009	Division of Mathematical Modeling, British Columbia Centre for Disease Control, Vancouver, British Columbia, Canada. babak.pourbohloul@bccdc.ca	Canada
2010	U.S. Naval Medical Research Unit No. 2, Jakarta, Indonesia.	Indonesia
2009	Universidad de Antioquia, Medellín, Colombia. alvarofrancogiraldo@hotmail.com	Colombia
2009	Department of Microbiology, Li Ka Shing Faculty of Medicine, University of Hong Kong, Pok Fu Lam, Hong Kong Special Administrative Region, People's Republic of China. Department of Microbiology, Li Ka Shing Faculty of Medicine, University of Hong Kong, Pok Fu Lam, Hong Kong Special Administrative Region, People's Republic of China. Department of Microbiology, Li Ka Shing Faculty of Medicine, Univ…	Hong Kong
2009	Institute of Life Sciences, Jiangsu University, Jiangsu, China.	China
2009	Department of Rheumatology and Clinical Immunology, University Medical Center Groningen, University of Groningen, PO Box 30.001, 9700 RB Groningen, The Netherlands. b.holvast@int.umcg.nl	The Netherlands
2009	Graduate Institute of Natural Products, College of Pharmacy, Kaohsiung Medical University, Kaohsiung 807, Taiwan, Republic of China.	Taiwan
2009	Compton Laboratory, Institute for Animal Health, Newbury, Berkshire RG20 7NN, UK. fiona.tomley@bbsrc.ac.uk	fiona.tomley@bbsrc.ac.uk
2009 Jul 8-21	Infektionsklioniken, Akademiska sjukhuset, Uppsala. ingrid.uhnoo@mpa.se	Uppsala
2009	HerbalScience Group LLC, 1004 Collier Center Way, Suite 200, Naples, FL 34110, USA.	USA
2009	Université Paris Descartes, Service de Maladies Infectieuses et Tropicales, Centre d'Infectiologie Necker-Pasteur, Hôpital Necker-Enfants Malades, Assistance Publique-Hôpitaux de Paris, Paris, France.	France
2009	Division of Infectious Diseases, Beth Israel Deaconess Medical Center, Boston, Massachusetts 02215, USA. npollock@bidmc.harvard.edu	USA
2009	Department of Microbiology, The University of Hong Kong, Hong Kong SAR, China.	Hong Kong
2009	Department of Animal Science, Bangladesh Agricultural University, Mymensingh, Bangladesh. sakirul.khan@gmail.com	Bangladesh
2009	Department of Epidemiology,School of Public Health, University of Washington, Seattle,Washington, USA.	USA
2009	Center for Communicable Disease Dynamics, Department of Epidemiology, Department of Immunology and Infectious Diseases, Harvard School of Public Health, Harvard University, Boston, MA 02115, USA. mlipsitc@hsph.harvard.edu	USA
2009	RAND Corporation, Arlington, VA 22202-5050, USA. jmaurer@rand.org	USA
2009	Istanbul University, Istanbul Faculty of Medicine, National Influenza Reference Laboratory, Istanbul, Turkey. ciblakm@yahoo.com	Turkey
2009	Dirección General de Epidemiología, Peru Ministry of Health, Lima, Peru. cmunayco@dge.gob.pe	Peru
2009	Hessisches Landesprüfungs- und Untersuchungsamt im Gesundheitswesen, Dillenburg, Germany. Helmut.Uphoff@hlpug.hennen.de	Germany
2009	Faculty of Medicine, Thammasat University, Rangsit Campus, Pathumthani 12120, Thailand. snongluk@hotmail.com	Thailand
2009	Key Laboratory of Animal Infectious Diseases of Ministry of Agriculture, Yangzhou University, Yangzhou, China. baofengqiu2008@yahoo.cn	China
2009	EHESP School of Public Health, Rennes, France. Antoine.Flahault@ehesp.fr	France
2009	Institute of Virology, Slovak Academy of Sciences, Bratislava, Slovak Republic.	Slovak Republic
2009	Department of Pathology, Shiga University of Medical Science, Ohtsu, Shiga 520-2192, Japan.	Japan
2009	Lungenklinik-Zentrum für Pneumologie, Diakoniekrankenhaus Rotenburg (Wümme) gGmbH, Rotenburg an der Wümme, Verdener Strasse 200, Rotenburg. schaberg@diako-online.de	Rotenburg
2009	Kadoorie Centre, John Radcliffe Hospital, Headington, Oxford OX3 9DU.	Headington
2009	Department of Molecular and Cell Biology, Boston University Goldman School of Dental Medicine, Boston, MA 02118, USA.	USA
2009	College of Life Science and Biotechnology, Shanghai Jiaotong University, Shanghai 200240, China.	China
2009	Infectious Diseases Epidemiology Unit, London School of Hygiene and Tropical Medicine, London WC1E 7HT, UK. Punam.Mangtani@lshtm.ac.uk	UK
2009	Microbiology, National Health Laboratory, PO Box 1102, L-1011 Luxembourg, Luxembourg. joel.mossong@lns.etat.lu	Luxembourg
2009	Center on Social and Economic Dynamics at the Brookings Institution, 1775 Massachusetts Avenue, Washington DC 20036, USA. jepstein@brookings.edu	USA
2009	EpiVax, 146 Clifford Street, Providence, RI 02903, USA. AnnieD@EpiVax.com	USA
2009	Robert Koch Institute, Berlin, Germany.	Germany
2009	Epidemiology Unit, Victorian Infectious Diseases Reference Laboratory, Melbourne, Australia. heath.kelly@mh.org.au	Australia
2009	Thailand-Japan Research Collaboration Centre on Emerging and Re-emerging Infections, National Institute of Health, Department of Medical Sciences, Ministry of Public Health, Nonthaburi, Thailand. chandi@biken.osaka-u.ac.jp	Thailand
2009	Institute of Public Health of Serbia Dr Milan Jovanović Batut, Belgrade, Serbia.	Serbia
2009	European Programme for Intervention Epidemiology Training, European Centre for Disease Prevention and Control, Stockholm, Sweden. ignacio.gutierrez@iph.fgov.be	Sweden
2009	Université Paris Descartes, 75006 Paris, France.	France
2009	Department of Paediatrics and Adolescent Medicine, Li Ka Shing Faculty of Medicine, University of Hong Kong, Special Administrative Region, Hong Kong, China.	Hong Kong
2009	Center for Biosecurity of the University of Pittsburgh Medical Center (UPMC), Baltimore, Maryland 21202, USA.	USA
2009	Risk and Assurance, Ministry of Health, Wellington & Research Affiliate, Joint Centre for DisasterResearch, School of Psychology / GNS Science, Wellington, New Zealand. sarb@equanimity.co.nz	New Zealand
2009	The Children's Hospital at Westmead, Department of Respiratory Medicine, Locked Bag 4001, Westmead, Sydney, NSW 2145, Australia.	Australia
2009	Royal Brompton & Harefield NHS Trust, London, UK. A.Simonds@rbht.nhs.uk	UK
2009	Addenbrooke's Hospital, University of Cambridge, Cambridge, UK. ae105@cam.ac.uk	UK
2009	Northern Hospital, Melbourne, VIC, Australia. Melissa.Kaufman@nh.org.au	Australia
2009	North East Valley Division of General Practice, Melbourne, VIC, Australia. petere@dr131.com.au	Australia
2009	Epidemiology Unit, Victorian Infectious Diseases Reference Laboratory, Melbourne, VIC, Australia. heath.kelly@mh.org.au	Australia
2009	Alfred Hospital, and Department of Epidemiology and Preventive Medicine, Monash University, Melbourne, VIC, Australia. allen.cheng@menzies.edu.au	Australia
2009	Department of Microbiology, Canberra Hospital, and Australian National University Medical School, Canberra, ACT, Australia. sanjaya.senanayake@act.gov.au	Australia
2009	Department of Rheumatology and Clinical Immunology, University Medical Center Groningen, University of Groningen, Groningen, The Netherlands. B.Holvast@int.umcg.nl	The Netherlands
2009	Influenza Division, National Center for Immunization and Respiratory Diseases, CDC, Atlanta, GA 30333, USA. afiore@cdc.gov	USA
2009	National Center for Chronic Disease Prevention and Health Promotion, Centers for Disease Control and Prevention, Atlanta, GA 30341-3717, USA. DJamieson@cdc.gov	USA
2009	European Programme for Intervention Epidemiology Training (EPIET), European Centre for Disease Prevention and Control (ECDC), Stockholm, Sweden. Aileen.Kitchings@hpa.org.uk	Sweden
2009	European Programme for Intervention Epidemiology Training (EPIET), European Centre for Disease Prevention and Control (ECDC), Stockholm, Sweden. anders.wallensten@hpa.org.uk	Sweden
2009	World Health Organization (WHO) National Influenza Centre, Institute of Environmental Science and Research (ESR) Ltd., National Centre for Biosecurity and Infectious Disease, Upper Hutt, New Zealand. richard.hall@esr.cri.nz	New Zealand
2009	Instituto Nacional de Salud (National Institute of Health), Bogota, Colombia.	Colombia
2009	European Centre for Disease Prevention and Control, Stockholm, Sweden. ben.duncan@ecdc.europa.eu	Sweden
2009	French Institute for Public Health Surveillance (Institut de Veille Sanitaire, InVS), France. d.levybruhl@invs.sante.fr	France
2009	Hellenic Centre for Disease Control and Prevention, Athens, Greece. thlytras@gmail.com	Greece
2009	Field Epidemiology Training program, National Institute of Infectious Diseases (NIID), Tokyo, Japan. kominobu@nih.go.jp	Japan
2009	European Centre for Disease Prevention and Control, Stockholm, Sweden. Angus.Nicoll@ecdc.europa.eu	Sweden
2009	Department of Pediatrics, Medical College of Wisconsin, Milwaukee, WI, USA.	USA
2009	Department of Pediatrics, Medical College of Wisconsin, Milwaukee, WI, USA.	USA
2009	WHO Collaborating Centre for Reference and Research on Influenza, 10 Wreckyn St., North Melbourne, Victoria 3051, Australia. aeron.hurt@influenzacentre.org	Australia
2009	Department of Medicine, Stanford University School of Medicine, Stanford, California 94305-5187, USA.	USA
2009	geoff@scileg.freeserve.co.uk	NA
2010	Laboratoire de virologie, CHU de Bordeaux, EA 2968, université Victor-Segalen Bordeaux 2, 146, rue Léo-Saignat, 33076 Bordeaux, France.	France
2009	Division of Material Science, Graduate School of Science and Engineering, Saitama University, Sakura, Saitama, Japan.	Japan
2009	adrianodowd@hotmail.com	NA
2009	School of Life Sciences, Xiamen University, Xiamen, PR China. twlin@xmu.edu.cn	China
2009	MRC Centre for Outbreak Analysis and Modelling, Department of Infectious Disease Epidemiology, Imperial College London, St Mary's campus, London, UK. s.cauchemez@imperial.ac.uk	UK
2009	International Epidemiology and Response Team, Epidemiology and Surveillance Branch, Influenza Division, Centers for Disease Control and Prevention. eha9@cdc.gov	NA
2009	Victorian Infectious Diseases Reference Laboratory, Melbourne, Victoria, Australia. heath.kelly@mh.org.au	Australia
2009	WHO Collaborating Centre for Reference and Research on Influenza, 10 Wreckyn St, North Melbourne, Victoria, Australia.	Australia
2009	jeanyves.nau@gmail.com	NA
2009	Istanbul Faculty of Medicine, Department of Microbiology and Clinical Microbiology, Istanbul University, Istanbul, Turkey. ciblakm@yahoo.com	Turkey
2009	Nashville Zoo at Grassmere, Nashville, Tennessee, USA.	USA
2009	Refik Saydam Hifzissihha Merkezi Başkanliği, SHAM Viroloji Referans ve Araştirma Laboratuvari, Ankara.	Ankara
2009	Canadian Field Epidemiology Program, Public Health Agency of Canada, Ottawa, Ont.	Canada
2009	Japan Physicians Association, Tokyo Medical Association Building 3F, 2-5 Kanda-Surugadai, Chiyoda-ku, Tokyo 101-0062, Japan. nkawai@city.gifu.med.or.jp	Japan
2009	Department of Virology, Institute of Medical Microbiology and Hygiene, University of Freiburg, D-79008 Freiburg, Germany. otto.haller@uniklinik-freiburg.de	Germany
2009	Department of Emergency Medicine, College of Medicine, University of Illinois at Chicago, Chicago, Illinois, USA. jlin7@uic.edu	USA
2009	School of Public Health, State Ministry of Education, Key Laboratory of Tropical Diseases Control Research, Sun Yat-sen University, 74# Zhongshan 2 Road, Guangzhou 510080, PR China.	China
2009	Centre Hospitalier de Bourg en Bresse, 01012 Bourg en Bresse, France.	France
2009	State Key Laboratory for Molecular Virology and Genetic Engineering, National Institute for Viral Disease Control and Prevention, Chinese Center for Disease Control and Prevention, Xuanwu District, Beijing 100052, PR China.	China
2009	Department of Physiology, University of Kentucky College of Medicine, 138 Leader Ave., 800 Rose St., Lexington, KY 40506-9983, USA. peter.gyarmati@uky.edu	USA
2009	Department of Pediatrics, University of Milan, Luigi Sacco Hospital, 20157 Milan, Italy. gianvincenzo.zuccotti@unimi.it	Italy
2009	Scientific Institute of Public Health, Brussels, Belgium. s.quoilin@iph.fgov.be	Belgium
2009	Medizinische Klinik II - Infektiologie, Johann Wolfgang Goethe-Universität, Theodor-Stern-Kai 7, 60590 Frankfurt. timo.wolf@kgu.de	Frankfurt
2009	MRC Centre for Outbreak Analysis and Modelling, Department of Infectious Disease Epidemiology, Imperial College London, London W2 1PG. t.garske@imperial.ac.uk	Modelling
2009	Department of Microbiology, State Key Laboratory of Emerging Infectious Diseases, Li Ka Shing Faculty of Medicine, The University of Hong Kong, Pokfulam, Hong Kong SAR, China.	Hong Kong
2010	Department of Rheumatology and Clinical Immunology, University Medical Centre Groningen, University of Groningen, PO Box 30.001, 9700 RB Groningen, The Netherlands. bertholvast@hotmail.com	The Netherlands
2009	Antigen Express, Inc, One Innovation Drive, Worcester, MA 01605, United States.	United States
2009	Institute of Infectology, Friedrich-Loeffler-Institut, Greifswald-Insel Riems, Germany.	Germany
2009	Centre for Epidemiology and Biostatistics, School of Public Health, Faculty of Medicine, The Chinese University of Hong Kong, 5/F., School of Public Health Prince of Wales Hospital, Shatin, NT, Hong Kong. jlau@cuhk.edu.hk	Hong Kong
2009	National Institute for Public Health and the Environment, Laboratory for Infectious Diseases and Screening, Bilthoven, The Netherlands. marcel.jonges@rivm.nl	Netherlands
2009	Division of Material Science, Graduate School of Science and Engineering, Saitama University, Sakura, Saitama 338-8570, Japan.	Japan
2009	Rijksinstituut voor Volksgezondheid en Milieu (National Institute for Public Health and the Environment), Bilthoven, the Netherlands. Susan.Hahne@rivm.nl	Netherlands
2009	National Centre for Epidemiology, Surveillance and Health Promotion, Instituto Superiore di Sanita (National Institute of Health), Rome, Italy. caterina.rizzo@iss.it	Italy
2009	Health Protection Agency, Thames Valley Health Protection Unit, Oxford, United Kingdom.	United Kingdom
2009	Health Protection Agency, West Midlands Regional Epidemiology Unit, United Kingdom.	United Kingdom
2009	Cellule interrégionale d'epidémiologie Midi-Pyrénées, Institut de Veille Sanitaire, Toulouse, France. guinard@cict.fr	France
2009	Department of Pediatrics, National Taiwan University Hospital, College of Medicine, National Taiwan University, Taipei, Taiwan.	Taiwan
2009	Department of Microbiology, Bhopal Memorial Hospital and Research Centre, Karond, Bhopal, Madhya Pradesh, India. prabhadesikan@yahoo.com	India
2009	RAND, Santa Monica, California, USA. lurie@rand.org	USA
2009	Laboratory of Pharmacoinformatics and Nanotechnology Department of Biological Science and Technology, China Medical University Taichung, 40402, Taiwan.	Taiwan
2009 Jun 3-9	annika.linde@smi.se	NA
2009	Laboratory of Molecular Virology, University Hospital Tor Vergata, Viale Oxford, 81-00133 Rome, Italy.	Italy
2009	Department of Virology, Research Institute for Microbial Diseases, Osaka University, Suita, Osaka, Japan.	Japan
2009	Department of Microbiology, Canberra Hospital, Canberra, ACT, Australia. sanjaya.senanayake@act.gov.au	Australia
2009	Virus Surveillance and Diagnosis Branch, Influenza Division, National Center for Immunization and Respiratory Diseases, Centers for Disease Control and Prevention, Mail Stop G-16, 1600 Clifton Road, Atlanta, GA 30333, USA.	USA
2009	Department of Bioengineering, Rice University, Houston, TX 77005-1892, USA. mwdeem@rice.edu	USA
2009	National Influenza Center and Department of Virology, Erasmus Medical Center, 3015GE Rotterdam, The Netherlands.	The Netherlands
2009	Influenza Division, National Center for Immunization and Respiratory Diseases, Centers for Disease Control and Prevention, Atlanta, GA 30333, USA.	USA
2009	Department of Mathematics and Mechanics-IIMAS-FENOMEC, Universidad Nacional Autonoma de Mexico, Mexico. cruz@mym.iimas.unam.mx	Mexico
2009	US Naval Medical Research Center Detachment, Lima, Peru. alberto.laguna@med.navy.mil	Peru
2009	Division of Epidemiology and Population Studies, Fogarty International Center, National Institutes of Health, Bethesda, MD, USA.	USA
2009	School of Medicine, University of Pittsburgh, Pittsburgh, PA, USA.	USA
2009	National Institute of Respiratory Diseases, Mexico City, Mexico. perezpad@gmail.com	Mexico
2009	World Health Organization, 1211 Geneva 27, Switzerland. collinn@who.int	Switzerland
2009	The Wellcome Trust, London, United Kingdom.	United Kingdom
2009	Vaccine Research Center, University of Tampere Medical School, Tampere, Finland. Timo.Vesikari@uta.fi	Finland
2009	Department of Microbiology and Immunology, Shantou University Medical College, Shantou 515041, China.	China
2009	Bureau of Epidemiology, Thailand Ministry of Public Health, Nonthaburi, Thailand.	Thailand
2009	Department of Infectious, Parasitic and Immune-mediated Diseases, National Institute of Health (Istituto Superiore di Sanita), Rome, Italy.	Italy
2009	Infectious Diseases Surveillance Center, National Institute of Infectious Diseases, Tokyo, Japan. tomoes@nih.go.jp	Japan
2009	Department of Hygiene, Epidemiology and Medical Statistics, Athens University Medical School, Athens, Greece. ahatzak@med.uoa.gr	Greece
2009	Department of Communicable Disease Prevention and Control, Region Västra Götaland, Sweden. per.follin@vgregion.se	Sweden
2009	Center for Vaccine Research, University of Pittsburgh, Pittsburgh, Pennsylvania, United States of America. tmr15@pitt.edu	United States
2009	Faculty of Tropical Medicine, Mahidol University, Bangkok, Thailand. nickwdt@tropmedres.ac	Thailand
2009	Institut für Medizinische Virologie, Klinikum der J. W. Goethe-Universität, Frankfurt-am-Main, Germany.	Germany
2009	China Agricultural University, Beijing, People's Republic of China. ljh@cau.edu.cn	China
2009	Z.C., Department of Chemistry, Hong Kong Baptist University, Kowloon Tong, Hong Kong SAR, China.	Hong Kong
2009	University of Pittsburgh School of Medicine, Department of Medicine, Pittsburgh, Pennsylvania 15261, USA. elg21@pitt.edu	USA
2009	W. Harry Feinstone Department of Molecular Microbiology and Immunology, Johns Hopkins University, Bloomberg School of Public Health, 615 North Wolfe St., Baltimore, MD 21205, USA.	USA
2009	Department of Biotechnology and Laboratory Science in Medicine, National Yang-Ming University, Taipei, Taiwan.	Taiwan
2009	Department of Infectious Diseases, Tan Tock Seng Hospital, 11 Jalan Tan Tock Seng, Singapore.	Singapore
2009	Departamento de Clínica Médica, Faculdade de Medicina de Ribeirão Preto, Universidade de São Paulo, Ribeirão Preto, SP, Brasil. aamachad@fmrp.usp.br	NA
2009	Department of Veterans Affairs in Washington, DC, USA. victoria.davey@va.gov	USA
2009	Biomedical Modeling Center, Semel Institute of Neuroscience & Human Behavior, David Geffen School of Medicine at UCLA, Los Angeles, CA, USA. bcoburn@mednet.ucla.edu	USA
2009	Medical College of Georgia, Augusta, Georgia, USA.	Georgia
2009	Institut für Medizinische Virologie, Klinikum der Johann Wolfgang Goethe-Universität, Frankfurt am Main, Germany.	Germany
2009	State Key Laboratory for Emerging Infectious Disease & Department of Microbiology, The University of Hong Kong, Hong Kong SAR, China. malik@hkucc.hku.hk	Hong Kong
2009	National Virus Reference Laboratory, University College Dublin, Dublin, Ireland.	Ireland
2009	Department of Pathology and Laboratory Medicine, North Shore-Long Island Jewish Health System, Lake Success, NY 11042, USA. cginocch@nshs.edu	USA
2009	MRC Virology Unit, Institute of Virology, Glasgow, UK. d.gatherer@mrcvu.gla.ac.uk	UK
2009	Centre for Infectious Disease Control, National Institute for Public Health and the Environment, Bilthoven, The Netherlands. adam.meijer@rivm.nl	Netherlands
2009	Department of Microbiology, The University of Hong Kong, Hong Kong Special Administrative Region, China.	Hong Kong
2009	Department of Virology, Erasmus Medical Center, P.O. Box 2040, 3000 CA Rotterdam, The Netherlands.	The Netherlands
2009	Institute for Advanced Study, Princeton, New Jersey, United States of America. beng@ias.edu	United States
2009	The College of Public Health of Fudan University, Shanghai 200032, China.	China
2009	Cellule interrégionale d'épidemiologie (Cire) Réunion-Mayotte, Institut de Veille Sanitaire, Réunion Island, France. Eric.Dortenzio@sante.gouv.fr	France
2009	Dipartimento di Sanità Pubblica, Università degli Studi Tor Vergata, Roma. claudio.capozzi@uniroma2.it	Università
2009	Motherisk Program, Division of Clinical Pharmacology and Toxicology, Department of Paediatrics, The Hospital for Sick Children, University of Toronto, Toronto ON. shinya.ito@sickkids.ca	NA
2009	Klinik für Anästhesie und Intensivmedizin, Universitätsklinikum Giessen und Marburg GmbH, Standort Marburg.	Standort Marburg
2009	Department of Pathobiological Sciences, University of Wisconsin-Madison, Madison, Wisconsin 53711, USA.	USA
2009	Department of Microbiology, Mount Sinai School of Medicine, New York, NY 10029, USA.	USA
2009	College of Bioinformatics, Chongqing University of Posts and Telecommunications, Chongqing 400065, China.	China
2009	Centre for Health Protection, Hong Kong Special Administrative Region, People's Republic of China.	Hong Kong
2009	State Key Laboratory of Emerging Infectious Diseases & Department of Microbiology, Li Ka Shing Faculty of Medicine, The University of Hong Kong, 21 Sassoon Road, Pokfulam, Hong Kong SAR, China.	Hong Kong
2009	Queensland Paediatric Infectious Diseases Laboratory, Sir Albert Sakzewski Virus Research Centre, Queensland Children's Medical Research Institute, Children's Health Service District, Queensland, Australia. d.whiley@uq.edu.au	Australia
2009	Department of Medicine, Pathology & Molecular Medicine, Institute for Infectious Diseases Research, McMaster University and the Father Sean O'Sullivan Research Center, St Joseph's Healthcare, Hamilton, Canada. mahonyj@mcmaster.ca	Canada
2009	Department of Psychiatry and Psychotherapy, University Hospital of Erlangen, Schwabachanlage 6, D-91054 Erlangen, Germany. wolfgang.sperling@uk-erlangen.de	Germany
2009	The Chemo-Sero-Therapeutic Research Institute, Kikuchi Research Center, Kawabe Kyokushi, Kikuchi, Kumamoto, Japan. ikeno-da@kaketsuken.or.jp	Japan
2009	O'Neill Institute for National and Global Health Law, Georgetown University, Washington, DC, USA. gostin@law.georgetown.edu	USA
2009	Department of Medicine, Rochester General Hospital, Rochester, NY, USA. ann.falsey@viahealth.org	USA
2009	INSERM, U707, Paris, France. falchi@u707.jussieu.fr	France
2009	WHO Collaborating Centre for Reference and Research on Influenza, Victoria, Australia. aeron.hurt@influenzacentre.org	Australia
2009	University of Utrecht, Utrecht, The Netherlands. h.nishiura@uu.nl	The Netherlands
2009	Health Protection Agency, London, United Kingdom.	United Kingdom
2009	Virus Reference Department, Centre for Infections, Health Protection Agency, Colindale, London, United Kingdom. joanna.ellis@hpa.org.uk	United Kingdom
2009	College of Veterinary Medicine, National Autonomous University of Mexico, Mexico City, Mexico. gerardomnava@gmail.com	Mexico
2009	Norwegian Institute of Public Health, Oslo, Norway.	Norway
2009	Swine Virology and Immunology Unit, Research Laboratory on Poultry, Swine and Fish, French Agency for Food Safety, Ploufragan, France. g.kuntz.simon@ploufragan.afssa.fr	France
2009	US Naval Medical Research Center Detachment, Lima, Peru. josefina.garcia@med.navy.mil	Peru
2009	North Shore-LIJ Health System Laboratories, Lake Success, NY 11042, USA. cginocch@nshs.edu	USA
2009	Center for Computational Biology and Bioinformatics, Indiana University School of Medicine, Indianapolis, Indiana 46202, USA. gerard@compbio.iupui.edu	USA
2009	Department of Infectious Diseases, S32, Cleveland Clinic, Cleveland, OH 44195, USA. mossads@ccf.org	USA
2009	Psychooncology Research Unit, Department of Psychology, Aarhus University and Aarhus University Hospital, Jens Chr. Skous Vej 4, 8000 Aarhus C, DK, Denmark. afped@as.aaa.dk	Denmark
2009	Microbiology Graduate School Training Program, Mount Sinai School of Medicine, New York, New York, USA.	USA
2009	Hellenic Centre for Disease Control and Prevention (KEELPNO), Athens, Greece. takis.panagiotopoulos@gmail.com	Greece
2009	Physics Department, Princeton University, Princeton, United States.	United States
2009	Department of Hygiene and Epidemiology, Faculty of Medicine, University of Thessaly, Larissa, Greece.	Greece
2009	Food Animal Health Research Program, Ohio Agricultural Research and Development Center, The Ohio State University, Wooster, OH 44691, USA.	USA
2009	Division of Oncology, Hematology, and Infectious Diseases, Department of Medicine, Fukuoka University School of Medicine. takattol@cis.fukuoka-u.ac.jp	NA
2009	Department of Biomedical Informatics, Center for Computational Biology and Bioinformatics, Columbia University College of Physicians and Surgeons, New York, USA.	USA
2009	Department of Microbiology, The University of Hong Kong, Queen Mary Hospital, Hong Kong.	Hong Kong
2009	Princeton University, Princeton, New Jersey 08544, USA. ras2@princeton.edu	USA
2009	School of Medicine, University of Medicine and Dentistry of New Jersey, Newark, NJ 07103, United States. eric.altschuler@umdnj.edu	United States
2009	WHO Collaborating Center for Influenza, Centers for Disease Control and Prevention (CDC), Atlanta, GA 30333, USA.	USA
2009	Lindsley F. Kimball Research Institute, The New York Blood Center, New York, NY 10065, USA.	USA
2009	Department of Chemistry, Faculty of Science, Chulalongkorn University, Phayathai Road, Patumwan, Bangkok 10330, Thailand.	Thailand
2009	State Key Laboratory of Emerging Infectious Diseases, Department of Microbiology, The University of Hong Kong, Hong Kong SAR, China.	Hong Kong
2009	Department of Architectural Studies, University of Wales Institute, Cardiff, Llandaff Campus, Western Avenue, Cardiff, CF5 2YB, United Kingdom. ra.hobday@virgin.net	United Kingdom
2009	Division of Swine Infectious Diseases, Shanghai Veterinary Research Institute, Chinese Academy of Agricultural Sciences, No. 518, Ziyue Road, Minhang District, Shanghai 200241, China.	China
2009	National Influenza Centre for northern Greece, B Dept of Microbiology, Medical School, Aristotle University of Thessaloniki, Thessaloniki, Greece. amelidou@med.auth.gr	Greece
2009	Microbiology Service and Reference Laboratory for Influenza Infections of the Basque Country, Hospital Donostia, San Sebastián, Spain. mikrobiol@terra.es	Spain
2009	Institute of Virology, Philipps University, Hans-Meerwein-Str.2, 35043, Marburg, Germany.	Germany
2009	Influenza Division, National Center for Immunization and Respiratory Diseases, Centers for Disease Control and Prevention, Atlanta, Georgia 30333, USA.	Georgia
2009	Biomolecular Function Discovery Division, Bioinformatics Institute (BII), Agency for Science Technology and Research (A*STAR), Singapore. sebastianms@bii.a-star.edu.sg	Singapore
2009	Ontario Public Health Laboratories, 81 Resources Road, Toronto, Ontario, Canada.	Canada
2009	Department of Veterinary Population Medicine, University of Minnesota, Saint Paul, 55108, United States.	United States
2009	Institut Pasteur, Unité de Génétique Moléculaire des Virus à ARN, URA 3015 CNRS, EA 302 University Paris-Diderot Paris 7, 75724 Paris Cedex 15, France. nnaffakh@pasteur.fr	France
2009	INSERM, Institut National de la Santé et de la Recherche Medicale (National Institute of Health and Medical Research), U707, Paris, France. boelle@u707.jussieu.fr	France
2009	Department of Microbiology, The University of Hong Kong, Hong Kong SAR, China.	Hong Kong
2009	Department of Microbiology and Immunology, University of Melbourne, Victoria 3010, Australia.	Australia
2009	Cystic Fibrosis/Pulmonary Research and Treatment Center, University of North Carolina at Chapel Hill, Chapel Hill, NC, USA.	USA
2009	Department of Infectious Disease Epidemiology, Norwegian Institute of Public Health, Oslo, Norway. siri.helene.hauge@fhi.no	Norway
2009	Department of Microbiology, Mount Sinai School of Medicine, New York, New York 10029, USA.	USA
2009	MRC Centre for Outbreak Analysis and Modelling, Department of Infectious Disease Epidemiology, Imperial College London, Faculty of Medicine, Norfolk Place, London W2 1PG, UK.	UK
2009	Ontario Public Health Laboratories, Molecular Diagnostics, Mount Sinai Hospital, 81 Resources Road, Etobiocoke, Ontario M9P 3T1, Canada. shelly.bolotin@ontario.ca	Canada
2009	Institute of Virology and Antiviral Therapy, University Clinical Centre of the Friedrich Schiller University Jena, Hans Knoell Str. 2, PFD-07740 Jena, Germany.	Germany
2009	Virus Surveillance and Diagnosis Branch, Influenza Division, National Center for Immunization and Respiratory Diseases, Centers for Disease Control and Prevention, 1600 Clifton Rd, MS:G-16, Atlanta, GA 30333, USA.	USA
2009	Ontario Agency for Health Protection and Promotion, Toronto, Ontario, Canada. shellybolotin@hotmail.com	Canada
2009	Influenza Division, Centers for Disease Control and Prevention, Atlanta, GA 30333, USA.	USA
2009	Children's Hospital Informatics Program, Children's Hospital Boston, and Harvard Medical School, Boston, USA.	USA
2009	rcoombes@bmj.com	NA
2009	Institute of Medical Microbiology and Hygiene, University of Regensburg Medical Centre, Regensburg, Germany.	Germany
2009	European Centre for Disease Prevention and Control, Stockholm, Sweden.	Sweden
2009	European Centre for Disease Prevention and Control, Stockholm, Sweden. eurosurveillance@ecdc.europa.eu	Sweden
2009	Department of Biomedical Informatics, Center for Computational Biology and Bioinformatics, Columbia University College of Physicians and Surgeons, New York, NY, USA.	USA
2009	Department of Microbiology, Immunology and Parasitology, Louisiana State University Health Sciences Center, 1901 Perdido Street, New Orleans, Louisiana 70112, USA. billg35445@yahoo.com	USA
2009	Sir William Dunn School of Pathology, University of Oxford, Oxford, UK.	UK
2009	British Columbia Cancer Agency Genome Sciences Centre, 675 West 10th Avenue, Vancouver, British Columbia V5Z 4S6, Canada.	Canada
2009	Department of Medical and Surgical Specialties and Public Health, University of Perugia, Via del Giochetto, 06126 Perugia, Italy.	Italy
2009	Max Planck Institute for Dynamics of Complex Technical Systems, Sandtorstrasse 1, 39106 Magdeburg, Germany.	Germany
2009	Juvaris BioTherapeutics, Inc, Burlingame, CA 94010, USA.	USA
2009	Division of Immunology and Genetics, The John Curtin School of Medical Research, Australian National University, Canberra, Australian Capital Territory, Australia. mohammed.alsharifi@imvs.sa.gov.au	Australia
2009	Influenza Unit, Pasteur Institute of Iran, 12 Farvardin Street, Tehran, Iran.	Iran
2009	Computational Biology Center, IBM Thomas J. Watson Research Center, Yorktown Heights, New York 10598, USA.	USA
2009	David H. Smith Center for Vaccine Biology and Immunology, Aab Institute of Biomedical Sciences, Department of Microbiology and Immunology, University of Rochester, Rochester, NY 14642, USA.	USA
2009	Lawrence Livermore National Laboratory, Livermore, CA, 94551, USA. allen99@llnl.gov	USA
2009	Division of Viral Products, Center for Biologics Evaluation and Research (CBER), Food and Drug Administration, Bethesda, Maryland, USA.	USA
2009	Viral Pathogenesis and Evolution Section, Laboratory of Infectious Diseases, National Institute of Allergy and Infectious Diseases (NIAID), National Institutes of Health (NIH), Bethesda, MD 20892-3203, USA. kashj@niaid.nih.gov	USA
2009	Laboratory of Experimental Virology, Department of Medical Microbiology, Center for Infection and Immunity Amsterdam (CINIMA), Academic Medical Center, University of Amsterdam, Meibergdreef 15, 1105 AZ Amsterdam, The Netherlands. Laboratory of Experimental Virology, Department of Medical Microbiology, Center for Infection and Immunity Amsterdam (CINIMA), Academic Medical Center, University of Ams…	The Netherlands
2009	Center for Multidisciplinary Research, Institute of Nuclear Sciences VINCA, P.O. Box 522, 11001 Belgrade, Serbia. vv@vinca.rs	Serbia
2009	Netherlands Institute for Health Services Research, Utrecht, the Netherlands.	Netherlands
2009	Mayo Vaccine Research Group, Department of Internal Medicine, Mayo Clinic, Rochester, Minnesota, USA.	USA
2009	New York State Department of Health, Wadsworth Center, Albany, New York 12201-0509, USA.	USA
2009	1600 Clifton Rd. NE, MS G-16, Atlanta, GA 30333. tft9@cdc.gov.	Atlanta
2009	Ontario Agency for Health Protection and Promotion, 81 Resources Road, Toronto, Ontario, M9P 3T1, Canada. Shelly.bolotin@oahpp.ca	Canada
2009	Department of Microbiology and Immunology, Division of Virology, Institute of Medical Science, University of Tokyo, Tokyo, Japan.	Japan
2009	Department of Medical Microbiology, E4-65, Leiden University Medical Center, PO Box 9600, 2300 RC, Leiden, The Netherlands. j.gooskens@lumc.nl	The Netherlands
2009	Epidemic Intelligence Service, Office of Workforce and Career Development Assigned to Influenza Division, Centers for Disease Control and Prevention, 1600 Clifton Rd, MS A-32, Atlanta, GA 30333, USA. nfd6@cdc.gov	USA
2009	Department of Molecular Biology, Scripps Research Institute, 10550 North Torrey Pines Road, La Jolla, CA 92037, USA.	USA
2010	Department of Rheumatology, Tel-Aviv Sourasky Medical Center, Sackler Faculty of Medicine, Tel-Aviv University, Tel-Aviv, Israel. oribe14@netvision.net.il	Israel
2009	Division of Infectious Diseases, Department of Internal Medicine, Korea University College of Medicine, Seoul, Republic of Korea.	Republic of Korea
2009	Department of Cancer Immunology & AIDS, Dana-Farber Cancer Institute, Harvard Medical School, 44 Binney Street JFB 826, Boston, Massachusetts 02115, USA. jianhua_sui@dfci.harvard.edu	USA
2009	Direccion General de Salud Publica (Directorate General of Public Health), Zaragoza, Spain. mbadiego@aragon.es	Spain
2009	European Centre for Disease Prevention and Control (ECDC), Stockholm, Sweden. Piotr.Karamarz@ecdc.europa.eu	Sweden
2009	Influenza Division, Mailstop G-16, Coordinating Center for Infectious Diseases, Centers for Disease Control and Prevention, 1600 Clifton Road Northeast, Atlanta, GA 30333, USA.	USA
2009	Genomics Research Center, Academia Sinica, Taipei, Taiwan, Republic of China.	Taiwan
2009	University Clinic Magdeburg, Institute of Medical Microbiology, Magdeburg, Germany. Institute of Virology, Hannover Medical School, Hannover, Germany. University Clinic Magdeburg, Institute of Medical Microbiology, Magdeburg, Germany. University Clinic Magdeburg, Institute of Medical Microbiology, Magdeburg, Germany.	Germany
2009	Faculty of Pharmacy and Biochemistry, University of Zagreb, HR-10000 Zagreb, Croatia.	Croatia
2009	Virus and Prion Diseases of Livestock Research Unit, National Animal Disease Center, USDA, Agricultural Research Service, Ames, IA 50010, USA. amy.vincent@ars.usda.gov	USA
2009	Department of Infectious Diseases, St Jude Children's Research Hospital, Memphis, TN 38105-2678, USA.	USA
2009	Department of Infectious Diseases, Viral Hepatitis Unit, Second University of Naples, Italy.	Italy
2009	Rega Institute for Medical Research, Katholieke Universiteit Leuven, Minderbroedersstraat 10, B-3000 Leuven, Belgium. lieve.naesens@rega.kuleuven.be	Belgium
2009	Norwegian Institute of Public Health, Oslo, Norway.	Norway
2009	Institute of Virology, Slovak Academy of Sciences, Dúbravská cesta 9, 845 05, Bratislava, Slovak Republic.	Slovak Republic
2009	Division of Nephrology, Vanderbilt University Medical Center, Nashville, TN, USA.	USA
2009	Division of Gastroenterology, Hepatology, and Nutrition, Inflammatory Bowel Disease Center, Children's Hospital Boston, Boston, Massachusetts 02115, USA.	USA
2009	Yokohama City Institute of Health, Yokohama 235-0012, Japan.	Japan
2009	Division of Public Health, Department of Infectious Disease Control and International Medicine, Graduate School of Medical and Dental Sciences, Niigata University, 1-757, Asahimachi-Dori, Niigata, Niigata 951-8510, Japan. hasanz@med.niigata-u.ac.jp	Japan
2009	Department of Otolaryngology, University of Mississippi Medical Center, Jackson, MS 39216, USA. Department of Microbiology, University of Mississippi Medical Center, Jackson, MS 39216, USA. Department of Otolaryngology, University of Mississippi Medical Center, Jackson, MS 39216, USA.	USA
2009	Vaccine and Infectious Disease Organization, University of Saskatchewan, Saskatoon, Saskatchewan, S7N 5E3, Canada. Vaccine and Infectious Disease Organization, University of Saskatchewan, Saskatoon, Saskatchewan, S7N 5E3, Canada. Vaccine and Infectious Disease Organization, University of Saskatchewan, Saskatoon, Saskatchewan, S7N 5E3, Canada.	Canada
2009	King's College, University of Cambridge, Cambridge, CB2 1ST, UK. jvr25@cam.ac.uk	UK
2009	Infectious Diseases Unit, Leicester Royal Infirmary, Leicester, UK. iain.stephenson@uhl-tr.nhs.uk	UK
2009	Department of Microbiology, Li Ka Shing Faculty of Medicine, University of Hong Kong, Hong Kong Special Administrative Region, China.	Hong Kong
2009	Servicio de Infectología y Clínica Médica del Hospital Córdoba, Córdoba, Argentina. maritaran@hotmail.com	Argentina
2009	Penn State Dickinson School of Law, USA.	NA
2009	Department of Neurology, Chhatrapati Shahuji Maharaj Medical University, Lucknow, India. msinha1@yahoo.co.in	India
2009	Académie royale de médecine de Belgique.	NA
2009	Centre National de la grippe, Institut scientifique de Santé publique, Bruxelles.	NA
2009	European Centre for Disease Prevention and Control, Stockholm, Sweden.	Sweden
2009	World Organisation for Animal Health, Paris.	Paris
2009	Laboratory of Virology, Faculty of Veterinary Medicine, Ghent University.	NA
2009	Infectious Diseases Department, Austin Health, Heidelberg, Victoria 3084, Australia. Lindsay.Grayson@austin.org.au	Australia
2009	Department of Bioenvironmental Systems Engineering, National Taiwan University, Taipei 10617, Taiwan. cmliao@ntu.edu.tw	Taiwan
2009	Natural Medicines Research Center, Korea Research Institute of Bioscience and Biotechnology, Daejeon 305-333, Republic of Korea.	Republic of Korea
2009	Statistics Collaborative, Inc., Washington, DC 20036, USA.	USA
2009	British Columbia Centre for Disease Control, Vancouver, British Columbia, Canada. danuta.skowronski@bccdc.ca	Canada
2009	Center for Molecular Virology, Institute of Microbiology, Chinese Academy of Sciences, Chaoyang District, Beijing 100101, China.	China
2009	Department of Virology, Center for Infectious Disease Control, Research Institute for Microbial Diseases, Osaka University, 3-1 Yamadaoka, Suita, Osaka 565-0871, Japan. sakudo@biken.osaka-u.ac.jp	Japan
2009	Nanogen Inc, San Diego, CA 92121. yhuang@nanogen.com	San Diego
2009	Global Influenza Programme, World Health Organization, Geneva, Switzerland. fgh@virginia.edu	Switzerland
2009	Division of Swine Infectious Diseases, Shanghai Veterinary Research Institute, Chinese Academy of Agricultural Sciences, Shanghai 200241, China.	China
2009	Centre for the Evaluation of Vaccination, Vaccine & Infectious Disease Institute, University of Antwerp, Belgium.	Belgium
2009	Central Public Health Laboratory, Toronto, ON, Canada.	Canada
2009	Department of Rheumatology and Clinical Immunology, University Medical Center Groningen, University of Groningen, The Netherlands. B.Holvast@int.umcg.nl	The Netherlands
2010	Department of Humanities and Social Sciences, Indian Institute of Technology, Kharagpur, West Bengal 721 302, India. chhanda@hss.iitkgp.ernet.in	India
2010	Avian Influenza Control Project, Toku, Kathmandu, Nepal. mahatork@gmail.com	Nepal
2010	Sección de Epidemiología y Bioestadística, Departamento de Medicina Preventiva y Social, Escuela de Medicina, Universidad Centroccidental, Venezuela. mdavila@ucla.edu.ve	Venezuela
2010	Department of Internal Medicine, Yao Municipal Hospital 1-3-1, Ryuge-cho, Yao, Osaka 581-0069, Japan.	Japan
2010	Department of Infectious Diseases, Third Affiliated Hospital of Sun Yat-Sen University, Guangzhou 510630, China.	China
2010	pbegue@wanadoo.fr	NA
2010	Office of Epidemiology and Research, Guam Department of Public Health and Social Services, Mangilao, Guam 96913. robhad@yahoo.com	Guam
2011	Kobe Institute of Health, Hyogo, Japan. ai_mori@office.city.kobe.lg.jp	Japan
2010	Bone Marrow Transplantation Unit, Ankara Oncology Education and Research Hospital, Ankara, Turkey.	Turkey
2010	Centar za kontrolu i prevenciju bolesti, Institut za javno zdravlje Vojvodine, Novi Sad. mioljubristic@yahoo.com	NA
2011	Department of Public Policy, Institute of Medical Science, The University of Tokyo, Shirokanedai, Minato-ku, Japan. yinoue-kyt@umin.ac.jp	Japan
2010	Unit of Pediatric Infectious Diseases, Department of Pediatrics, Ankara University Faculty of Medicine, Ankara, Turkey.	Turkey
2010	Unit of Pediatric Hematology, Department of Pediatrics, Hacettepe University Faculty of Medicine, Ankara, Turkey.	Turkey
2010	Département de pharmacovigilance, Agence française de sécurité sanitaire des produits de santé, 93000 Saint-Denis. alexis.jacquet@afssaps.sante.fr	Agence
2010	cweilolivier@gmail.com	NA
2011	ASU Sandra Day O’Connor College of Law, Armstrong Hall, Room 120E, PO Box 877906, Tempe, AZ 85287-7906, USA. james.hodge.1@asu.edu	USA
2010	Instituto Carlos Slim de la Salud, Universidad Nacional Autónoma de México, DF México. mbetancourt@salud.carlosslim.org	DF México
2010	Microbiology Service, Hospital Universitario de San Juan, Alicante, Spain.	Spain
2010	Queen's University, Kingston, ON. cary.fan@queensu.ca	Kingston
2010	Population & Public Health, Alberta Health Services, Edmonton, AB. shihe.fan@albertahealthservices.ca	NA
2010	School of Medicine, University of Mississippi Medical Center, Jackson 39216, USA.	USA
2010	Department of Community, Environmental and Occupational Medicine, Faculty of Medicine, Ain Shams University, Cairo, Egypt.	Egypt
2011	Department of Psychology and Behavioral Sciences, Zhejiang University, Hangzhou, Zhejiang Province 310028, PR China.	China
2010	Institute of Materia Medica, Chinese Academy of Medical Sciences & Peking Union Medical College, Key Laboratory of Biosynthesis of Natural Products, Ministry of Health of PRC & Key Laboratory of Bioactive Substances and Resources Utilization of Chinese Herbal Medicine, Ministry of Health of PRC, Beijing 100050, China.	China
2010	Institute of Materia Medica, Chinese Academy of Medical Sciences & Peking Union Medical College, Beijing 100050, China.	China
2010	Norwegian Joint Operational Headquarters, Reitan, Norway.	Norway
2010	Department of Medical and Health Sciences, Linköping University, Linköping, Sweden;	Sweden
2010	Shenzhen Center for Disease Control and Prevention, Shenzhen 518020, China. hhwcl@163.com	China
2010	Department of Chest Diseases, Faculty of Medicine, Ege University, İzmir, Turkey. Alev.gurgun@ege.edu.tr	Turkey
2010	Faculdade de Medicina, Universidade de São Paulo, São Paulo, SP, Brazil.	Brazil
2010	Unité de pathologie professionnelle/U1018 INSERM/SAMU92, CHU Poincaré, 104 bd Poincaré, 92380 Garches, France. alexis.descatha@rpc.aphp.fr	France
2010	Department of Medical Education, Mount Auburn Hospital, Harvard Medical School, Cambridge, MA, USA. aleiba@mah.harvard.edu	USA
2010	Virology Unit, Infectious Disease Research Centre, Institute for Medical Research, Kuala Lumpur, Malaysia. zainah@imr.gov.my	Malaysia
2010	Servicio de Medicina Preventiva, Hospital General Universitario de Alicante, Alicante, España. sanchez_jos@gva.es	NA
2010	Northern Clinical Research Centre, Northern Health, Australia. anastasia.hutchinson@nh.org.au	Australia
2010	Lenox Hill Hospital, New York, New York 10021, USA. e26delaney@yahoo.com	USA
2010	Canadian Food Inspection Agency, National Centre for Foreign Animal Disease, 1015 Arlington Street, Winnipeg, Manitoba, Canada R3E 3M4.	Canada
2011	US Naval Medical Research Center Detachment, Lima, Perú. alberto.laguna@med.navy.mil	Perú
2011	Liverpool Specialist Virology Centre, Royal Liverpool University Hospital, Liverpool, UK. m.hopkins@liv.ac.uk	UK
2011	Institute for Biodiagnostics, National Research Council Canada, Winnipeg, MB, Canada. Seyed.Moghadas@nrc-cnrc.gc.ca	Canada
2011	Microbiology Department, Facultad de Medicina, Universidad Autónoma de San Luis Potosí, San Luis Potosí, México.	México
2010	Instituto Sacre Cour, Argentina. djcurcio@gmail.com	Argentina
2010	302 Hospital of PLA, Beijing 100039, China.	China
2010	The MOE Key Laboratory of Public Health Safety, School of Public Health, Fudan University, Shanghai, China.	China
2010	Health Analysis Division at Statistics Canada, Ottawa, Ontario K1A 0T6. Heather.Gilmour@statcan.gc.ca	Ontario
2010	Daiichi Sankyo Co. Ltd., Biological Research Laboratories.	NA
2010	Madigan Army Medical Center, 9040 Fitzsimmons Drive, Tacoma, WA 98431, USA.	USA
2010	Department of Medical Microbiology & Immunology, Universiti Kebangsaan Malaysia Medical Centre, Jalan Yaacob Latif, 56000 Kuala Lumpur. zettiz@gmail.com	Kuala Lumpur
2010	Center of Excellence in Clinical Virology, Department of Pediatrics, Faculty of Medicine, Chulalongkorn University, Bangkok, Thailand.	Thailand
2010	Community Medicine Department, PDU Medical College, Rajkot 360001, Gujarat, India. dranakonda@yahoo.com	India
2010	Departamento de Ciencias Ecológicas, Facultad de Ciencias, Universidad de Chile, Santiago, Chile. mcanals@uchile.cl	Chile
2010	Department of Cardiology, Çukurova University, Adana, Turkey. cardiology79@yahoo.com	Turkey
2010	Department of Family Medicine, Mayo Clinic, 200 First Street SW, Rochester, MN 55905, USA.	USA
2010	Pharmacy Division, Hospital das Clínicas, Faculdade de Medicina, Universidade de São Paulo, São Paulo, SP, Brazil. marciamarin@hcnet.usp.br	Brazil
2010	Instituto de Salud Pública, Pamplona, Spain. jcastilc@navarra.es	Spain
2011	Institut de Chimie Organique et Analytique, UMR 6005, Université d'Orléans, 45067 Orléans, France.	France
2011	Division of Virology, Defence Research & Development Establishment, Gwalior, India. paridamm@rediffmail.com	India
2010	Department of Respiratory Disease, National Hospital Organization Tokyo National Hospital.	NA
2010	Department of Respiratory Medicine, Saitama Cardiovascular and Respiratory Center.	NA
2010	Thomson Reuters, Barcelona, Spain. scientific.prousjournals@thomsonreuters.com	Spain
2010	Institute for Infectious Disease and Endemic Disease Control, Beijing Center for Disease Control and Prevention, Beijing 100013, China.	China
2010	Guangdong Provincial Center for Disease Control and Prevention, Guangzhou 510300, China.	China
2011	Department of Nursing, Saint Joseph's College, Standish, ME, USA. smartin@sjcme.edu	USA
2011	Korea Centers for Disease Control and Prevention (KCDC), Seoul, Korea.	Korea
2011	Department of Diagnostic Radiology and Center for Imaging Science, Mokdong Hospital, Ewha Womans University School of Medicine, Seoul, Republic of Korea. sinisim@ewha.ac.kr	Republic of Korea
2010	Department of Molecular Immunology, Shenzhen Children's Hospital, Shenzhen 518026, China. rogasan@gmail.com	China
2010	Institute for Infectious Disease and Endemic Disease Control, Beijing Center of Disease Control and Prevention, Beijing 100031, China.	China
2010	Beijing Center for Disease Prevention and Control, Beijing 100013, China.	China
2010	Shandong Center for Disease Control and Prevention, Key Lab of Infectious Diseases in Shandong Province, Shandong University Institute for Prevention Medicine, Jinan 250014, China. sdlz01@yahoo.com.cn	China
2010	Children's Hospital Affiliated to Soochow University, Suzhou 215003, China.	China
2010	The Warren Alpert Medical School of Brown University, USA.	NA
2010	National Centre for Immunisation Research and Surveillance, The Children's Hospital at Westmead. DeepikM2@chw.edu.au	NA
2010	Department of Infectious Disease, No. 302 Hospital, Beijing 100039, China.	China
2010	Department of Intensive Care Unit, Zhongshan Hospital Xiamen University, Xiamen 361004, China.	China
2010	Key Laboratory for Laboratory Medicine, Ministry of Education, School of Laboratory Medicine and Life Science, Wenzhou Medical College, Wenzhou, People's Republic of China.	China
2010	Division of Global Disease Detection and Emergency Response, Centers for Disease Control and Prevention, Atlanta, Georgia, United States of America. kil2@cdc.gov	Georgia
2011	Viral Pathogenesis and Evolution Section, Laboratory of Infectious Diseases, National Institutes of Allergy and Infectious Diseases, National Institutes of Health, Bethesda, Maryland 20892, USA. memolim@niaid.nih.gov	USA
2010	Intensive Care National Audit & Research Centre, London, UK.	UK
2010	Vaccine Evaluation Centre, University Hospitals of Leicester NHS Trust, Department of Inflammation, Infection and Immunity, University of Leicester, UK. kgn2@le.ac.uk	UK
2010	Centre for Infections, Health Protection Agency, London, UK.	UK
2010	Department of Histopathology, St Thomas' Hospital, London, UK.	UK
2010	University of Nottingham, UK.	UK
2010	Department of Infectious Diseases, People's Hospital of Taizhou, School of Medicine, Nantong University, Taizhou 225300, China.	China
2010	Servicio de Vigilancia Epidemiológica y Enfermedades Transmisibles, Dirección General de Salud Pública e Investigación, Desarrollo e Innovación, Consejería de Sanidad. Junta de Castilla y León, Valladolid, Spain. elopezg@saludcastillayleon.es	Spain
2010	Servicio de Epidemiología, Dirección General de Salud Pública y Participación, Conselleria de Salut i Consum, Govern de les Illes Balears, Palma de Mallorca, Spain. jgimenez@dgsanita.caib.es	Spain
2010	Subdirección de Promoción de la Salud y Prevención, Dirección General de Atención Primaria, Consejería de Sanidad, Comunidad de Madrid, Madrid, Spain.	Spain
2010	Servicio de Epidemiología, Dirección Xeral de Saúde Pública e Planificación, Santiago de Compostela, Spain. alberto.malvar.pintos@sergas.es	Spain
2010	Servicio de Epidemiología y Prevención Sanitaria de La Rioja, Logroño, La Rioja, Spain. eva.martinez@larioja.org	Spain
2010	Subdirección de Promoción de la Salud y Prevención, Consejería de Sanidad, Comunidad de Madrid, Madrid, Spain. silva.fernandez@salud.madrid.org	Spain
2010	Instituto de Medicina Preventiva de la Defensa Capitán Médico Ramón y Cajal (IMPDEF), Ministerio de Defensa de España, Madrid, Spain. elgamayo@hotmail.com	Spain
2010	Área de Vigilancia de la Salud Pública, Centro Nacional de Epidemiología, Instituto de Salud Carlos III, Madrid, Spain. alarrauri@iscii.es	Spain
2010	Centro de Coordinación de Alertas y Emergencias Sanitarias (CCAES), Dirección General de Salud Pública y Sanidad Exterior, Ministerio de Sanidad y Política Social de España, Madrid, Spain. psantaolalla@msps.es	Spain
2010	Centro de Coordinación de Alertas y Emergencias Sanitarias (CCAES), Dirección General de Salud Pública y Sanidad Exterior, Ministerio de Sanidad y Política Social de España, Madrid, Spain.	Spain
2010	Consejería de Salud, Junta de Andalucía, Sevilla, Spain. josem.mayoral.sspa@juntadeandalucia.es	Spain
2010	Servicio de Alertas Internacionales, Área de Control Sanitario, Subdirección General de Sanidad Exterior, Dirección General de Salud Pública y Sanidad Exterior, Ministerio de Sanidad y Política Social de España, Madrid, Spain. mdavila@msps.es	Spain
2010	Dirección General Salud Pública y Sanidad Exterior, Ministerio Sanidad y Política Social de España, Madrid, Spain. camela@msps.es	Spain
2010	Laboratorio de Gripe y Virus Respiratorios, Centro Nacional de Microbiología, Instituto de Salud Carlos III, Madrid, Spain.	Spain
2010	Dirección General de Salud Pública y Sanidad Exterior, Ministerio de Sanidad y Política Social de España, Madrid, Spain.	Spain
2010	Medicago Inc, Québec, Canada.	Canada
2011	EuroTravNet, the European CDC Collaborative Network for Travel and Tropical Medicine, Service des Maladies Infectieuses et Tropicales, Hôpital Nord, Chemin des Bourrely, Marseille Cedex 20, France. philippe.gautret@club-internet.fr	France
2011	Division of Virology, Department of Microbiology and Immunology, Institute of Medical Science, University of Tokyo, Shirokanedai, Minato-ku, Tokyo 108-8639, Japan.	Japan
2011	Intensivos Pediátricos, Unidad de Gestión Clínica de Pediatría y sus Especialidades, Hospital Universitario Reina Sofia, Córdoba, Spain. ucip.hrs.sspa@juntadeandalucia.es	Spain
2011	Département d'infectiologie, hôpital du Bocage, CHU, boulevard Maréchal-de-Lattre-de-Tassigny, 21000 Dijon, France. michel.duong@chu-dijon.fr	France
2011	Robert Koch Institute, Nordufer 20, 13353 Berlin, Germany.	Germany
2011	Guangzhou Center for Disease Control and Prevention, Zhongshan Road 3, No. 23, Guangzhou 510080, PR China.	China
2010	Departamento de Neumología, Hospital General, Centro Médico Nacional La Raza, Instituto Mexicano del Seguro Social, Distrito Federal, México.	México
2010	University of Bremen, Germany.	Germany
2010	Dirección de Prestaciones Médicas, Instituto Mexicano del Seguro Social, Distrito Federal, México.	México
2010	Coordinación Delegacional de Salud Pública, Instituto Mexicano del Seguro Social, Querétaro, México. romemarq@yahoo.com.mx	México
2011	School of Pharmacy, Lanzhou University, Lanzhou 730000, China.	China
2011	Institute of Medicine, University Brunei Darussalam, Bandar Seri Begawan, Brunei Darussalam.	NA
2011	Epidémiologie, Systèmes d'Information, Modélisation, UMR-S 707, Faculté de Médecine Saint Antoine, 27 Rue Chaligny, 75571 Paris, Cedex 12, France.	France
2010	Department of Mathematics and Statistics, York University, Toronto, Ontario, Canada. suma.ghosh1@gmail.com	Canada
2010	Department of Pedodontics and Preventive Dentistry, RajaRajeswari Dental College & Hospital, Karnataka, India.	India
2011	Department of Microbiology and Immunology and Emory Vaccine Center, Emory University School of Medicine, Atlanta, GA 30322, USA.	USA
2010	Beijing Youan Hospital, Capital Medical University, China.	China
2010	The Sixth People' Hospital of Hangzhou, China.	China
2010	Open Laboratory of Hangzhou Sixth People's Hospital, Hangzhou 310014, China.	China
2010	Hospital Guillermo Grant Benavente. Concepción, Chile. Unidad de Cuidados Intensivos Pediátricos. robustos64@yahoo.com.ar	Chile
2011	Centre de Recherche du Centre Hospitalier de l'Université de Montréal, Montréal, Qc, Canada. c.tremblay@umontreal.ca	Canada
2010	Unidad de Investigación en Epidemiología Clínica, Hospital de Pediatría, Centro Médico Nacional Siglo XXI, Instituto Mexicano del Seguro Social, Distrito Federal, México. mario.rendon@imss.gob.mx	México
2010	Departamento de Infectología, Hospital de Pediatría, Centro Médico Nacional Siglo XXI, Instituto Mexicano del Seguro Social, Distrito Federal, México. fortino.solorzano@imss.gob.mx	México
2010	Department of Endocrinology, Second Hospital of Haerbin Medical University, Haerbin, China.	China
2012	National Institute for Public Health and the Environment, RIVM, Centre for Infectious Disease Control Netherlands, Bilthoven, The Netherlands.	Netherlands
2011	Hospital General Universitario Gregorio Marañón, Madrid, Spain.	Spain
2011	Cellule Interrégionale d'Épidémiologie (Cire) Antilles-Guyane, Institut de Veille Sanitaire, Agence Régionale de Santé (ARS) de Guadeloupe, Saint-Martin et Saint-Barthélemy, 20, rue Galisbay, F-97150, Saint-Martin, France. Sophie.Larrieu@ars.sante.fr	Guadeloupe
2011	Cellule De L'institut De Veille Sanitaire En Région (cire) De L'océan Indien, Mayotte, France. tinne.lernout@ars.sante.fr	Mayotte
2011	Cellule De L'institut De Veille Sanitaire En Région Océan Indien, 2 Bis, Avenue Georges-Brassens, F-97400, Saint-Denis (Réunion), France. philippe.renault@ars.sante.fr	France
2011	Section of Pediatric Nephrology and Hypertension, J.W. Riley Hospital for Children, Indiana University, Indianapolis, IN 46202, USA. cnailesc@iupui.edu	USA
2010	Department of Pediatric Critical Care, The Children's Hospital, University of Colorado School of Medicine, Aurora, Colorado, United States of America.	United States
2010	Marinomed Biotechnologie GmbH, Vienna, Austria. andreas.leibbrandt@marinomed.com	Austria
2010	Section for Anaesthesiology and Intensive Care Medicine, Department of Physiology and Pharmacology, Paediatric Anaesthesia and Intensive Care, ECMO Center Karolinska, Karolinska Institute and Karolinska University Hospital Solna, Stockholm, Sweden. bernhard.holzgraefe@karolinska.se	Sweden
2011	Department of Pediatrics, Children's Hospital of Pittsburgh, University of Pittsburgh Medical Center, Pittsburgh, PA 15224. Department of Pediatrics, Children's Hospital of Pittsburgh, University of Pittsburgh Medical Center, Pittsburgh, PA 15224. Department of Pediatrics, Children's Hospital of Pittsburgh, University of Pittsburgh Medical Center, Pittsburgh, PA 15224. Department of Pediatrics, C…	Lebanon
2010	edanfort@mail.usf.edu	NA
2010	Cambridge Risk Solutions, Huntingdon, UK. patrick@cambridge-risk.com	UK
2011	Pathology Department, Emílio Ribas Infectology Institute, Sao Paulo, Brazil. eecalore@terra.com.br	Brazil
2010	Laboratoire de Pharmaco-Chimie Radicalaire, Faculté de Pharmacie, Universités d'Aix-Marseille I, II et III, UMR-CNRS 6264, Laboratoire Chimie Provence, Marseille, France.	France
2010	Department of Immunization and Prevention, Beijing Center for Disease Prevention and Control, Beijing, China. lmiao168@hotmail.com	China
2010	The Clinical Center for Public Health of Shanghai affiliated to the Fudan University, Shanghai, China.	China
2010	Department of Radiology, Shenzhen Third People's Hospital, Shenzhen 518020, China. lupuxuan@126.com	China
2010	Stewart School of Industrial and Systems Engineering, Georgia Institute of Technology, 755 Ferst Drive, Atlanta, Georgia, USA.	Georgia
2011	Pediatric Heart Transplant, Stollery Children's Hospital, Transplant Infectious Diseases, University of Alberta, Edmonton, AB, Canada. laltamir@ualberta.ca	Canada
2011	Department of Internal Medicine, Kuramochi Hospital, 400-1 Yaita-machi, Utsunomiya, Tochigi 321-0112, Japan. kojita.pulm@gmail.com	Japan
2011	Department of Virology and Antiviral Therapy, Jena University Hospital, Friedrich Schiller University, Hans-Knöll-Str. 2, 07745, Jena, Germany.	Germany
2011	Intensive Care Unit, Women's and Children's Hospital, Adelaide, Australia.	Australia
2010	Victorian Infectious Diseases Service, Royal Melbourne Hospital, Parkville, Melbourne, Victoria, Australia. justin.denholm@mh.org.au	Australia
2011	Section of Virology, Faculty of Medicine, Wright Fleming Institute, Imperial College London, Norfolk Place, London W2 1PG, UK.	UK
2011	University of Nottingham, Child Health, E Floor East Block, Queens Medical Centre, Nottingham, NG7 2UH. Alan.Smyth@nottingham.ac.uk	NA
2011	Department of Infectious Diseases and Tropical Medicine, Laveran Military Teaching Hospital, Marseille Cedex 13, France.	France
2010	Pan American Health Organization, 525 23rd Street NW, Washington, DC 20016, USA. andrusjo@paho.org	USA
2010	Division of Epidemiology & Communicable Diseases, Indian Council of Medical Research, Ansari Nagar, New Delhi, India. lalitkant@icmr.org.in	India
2010	Ministry of Health, Frank Walcott Building, Culloden Road, St. Michael, Barbados. natasha.sobers@barbados.gov.bb	Barbados
2011	Pediatric Pulmonology, State University of New York at Buffalo, Women and Children's Hospital of Buffalo, Buffalo, New York 14222, USA. jksharp@upa.chob.edu	USA
2011	Department of Rheumatology, Cork University Hospital, Cork, Ireland. mharoon301@hotmail.com	Ireland
2010	Department of Surgery, Loyola University Medical Center, Stritch School of Medicine, Maywood, Illinois 60153, USA.	USA
2010	Unit of Liver Transplantation, State University of Campinas, Campinas, Brazil.	Brazil
2011	State Key Laboratory of Pathogen and Biosecurity, Beijing Institute of Microbiology and Epidemiology, Beijing 100071, China.	China
2011	PRESTO, Japan Science and Technology Agency, Saitama, Japan. nishiurah@gmail.com	Japan
2011	Infectious Diseases Unit, Vaccine Evaluation Centre, University Hospitals of Leicester NHS Trust and Department of Infection, Immunity, and Inflammation, University of Leicester, UK. kgn2@le.ac.uk	UK
2011	Princess Margaret Hospital, 610 University Ave, Toronto, ON M5G 2M9, Canada. helen.mackay@uhn.on.ca	Canada
2011	Irish National Heart & Lung Transplant Program, Mater Misericordiae University Hospital, Dublin, Ireland.	Ireland
2010	Childhood Cancer Research Unit, Department of Women's and Children's Health, Karolinska Institute, Karolinska University Hospital Solna, Stockholm, Sweden. jan-inge.henter@ki.se	Sweden
2011	Gertner Institute for Epidemiology and Health Policy Research, Tel-Hashomer, Israel. baruchv@gertner.health.gov.il	Israel
2011	University of Rostock, Department of Tropical Medicine and Infectious Diseases, Ernst-Heydemann-Strasse 6, 18057 Rostock, Germany. micha.loebermann@uni-rostock.de	Germany
2010	L'Académie nationale de médecine.	NA
2010	Département de médecine générale, université Paris-Sud, 94276 Le Kremlin-Bicêtre. guidard2000@yahoo.fr	NA
2011	Department of Family Science, School of Public Health, University of Maryland, 2242CC SPH Building #255, College Park, MD 20742-2611, USA. scquinn@umd.edu	USA
2011	Institute of Immunology, Centre de Recherche Public-Santé/Laboratoire National de Santé, L-1011, Luxembourg.	Luxembourg
2010	Instituto Nacional de Enfermedades Infecciosas, ANLIS Dr. Carlos G. Malbrán, Buenos Aires, Argentina. ebaumeister@anlis.gov.ar	Argentina
2011	CNRS-GREQAM-IDEP, Marseille, France. chanel@univmed.fr	France
2011	Department of Pediatric Kidney, Liver and Metabolic Diseases, Hannover Medical School, Children's Hospital, Hannover, Germany.	Germany
2011	Institute for Mathematics and Information Theory, University of Greifswald, Walther-Rathenau-Str. 47, D-17487 Greifswald, Germany. johannahass@hotmail.de	Germany
2010	European Centre for Disease Prevention and Control (ECDC) Stockholm, Sweden.	Sweden
2010	Centre for Health Security and Communicable Disease Control, Directorate of Health in Iceland, Seltjarnarnes, Iceland.	Iceland
2010	Department of Epidemiology, Statens Serum Institut, Copenhagen, Denmark.	Denmark
2010	Department for Infectious Disease Epidemiology, Robert Koch Institute, Berlin, Germany.	Germany
2010	National Centre for Epidemiology, Surveillance and Health Promotion, Istituto Superiore di Sanita (ISS, National Institute of Health), Rome, Italy.	Italy
2010	School of Info-Physics and Geomatics Engineering, Central South University, Changsha 410083, China. xiaohong.hnnu@gmail.com	China
2010	Beijing Center for Disease Control and Prevention, Beijing 100013, China.	China
2010	Beijing Center for Disease Control and Prevention, Beijing 100013, China.	China
2010	Jiangsu Provincial Center for Disease Control and Prevention, Nanjing 210009, China.	China
2010	Institute of Infectious and Endemic Diseases Control, Beijing Center for Disease Contorl and Prevention, Beijing 100013, China.	China
2010	Beijing Center for Disease Control and Prevention, Beijing 100013, China.	China
2010	Chinese Field Epidemiology Training Program (CFETP), Chinese Center for Disease Control and Prevention, Beijing 100050, China.	China
2010	UC Davis-LLNL Point-of-Care Technologies Center, Department of Pathology and Laboratory Medicine, School of Medicine, University of California, Davis, USA.	USA
2010	Harding Zentrum für Risikokompetenz und Max-Planck-Institut für Bildungsforschung, Lentzeallee 94, 14195, Berlin, Deutschland. feufel@mpib-berlin.mpg.de	Deutschland
2010	Robert Koch-Institut, Nordufer 20, 13353, Berlin, Deutschland. SchaadeL@rki.de	Deutschland
2010	Ministerium für Arbeit, Soziales und Gesundheit Schleswig-Holstein, Adolf-Westphal-Str. 4, 24143, Kiel, Deutschland. anne.marcic@sozmi.landsh.de	Deutschland
2010	Fachgebietsleiter Virusimpfstoffe, Paul-Ehrlich-Institut, Bundesinstitut für Impfstoffe und biomedizinische Arzneimittel, Paul-Ehrlich-Str. 51-59, 63225, Langen, Deutschland. pflmi@pei.de	Deutschland
2010	Institut für Molekularbiologie, Friedrich-Loeffler-Institut, Greifswald-Insel Riems, Deutschland.	Deutschland
2010	Robert Koch-Institut, DGZ-Ring 1, 13086, Berlin, Deutschland. BudaS@rki.de	Deutschland
2011	Department of Pathology and Laboratory Medicine, Zayed Military Hospital, Abu Dhabi, United Arab Emirates. uaenow@eim.ae	United Arab Emirates
2011	Center for Immunology and Microbial Disease, Albany Medical College, Albany, NY 12208, USA.	USA
2010	Laboratoire de virologie médicale et moléculaire, Hôpital Robert Debré, CHU de Reims. dtalmud@chu-reims.fr	NA
2011	Department of Nosocomial Infection Management and Disease Control, Institute of Hospital Management, Chinese People's Liberation Army General Hospital, 28 Fuxing Road, Haidian District, Beijing, China. yunxiliu6511@yahoo.com.cn	China
2010	Beijing Centers for Disease Control and Prevention, Beijing.	Beijing
2011	Animal Health Research Institute, Council of Agriculture, Tamsui, Taipei, Taiwan.	Taiwan
2011	Fédération de Microbiologie, Hôpital de Timone, Assistance Publique-Hôpitaux de Marseille, Marseille, France.	France
2010	Servicio de Enfermedades Infecciosas y Tropicales, Hospital Nacional Dos de Mayo, Lima, Perú. ruben_dariovb@yahoo.es	Perú
2010	Centro Médico Militar, 32.a Brigada de Infantería, Ejército del Perú, Trujillo, Perú. edwardchavezc@hotmail.com	Perú
2011	Department of Chemistry, University of Virginia, McCormick Road, P.O. Box 400319, Charlottesville, VA 22904, USA.	USA
2010	Department of Public Health, Medical Faculty, Kahramanmaras Sutcuimam University, Kahramanmaras, Turkey. aliozer91@hotmail.com	Turkey
2010	Department of Biochemistry, University of Shizuoka, School of Pharmaceutical Sciences and Global COE Program for Innovation in Human Health Sciences, Shizuoka, Japan.	Japan
2010	Key Laboratory of Molecular Cell Biology, Institute of Biochemistry and Cell Biology, Chinese Academy of Sciences, Shanghai, China.	China
2010	Virus Surveillance and Diagnosis Branch, Influenza Division, National Center for Immunization and Respiratory Diseases, Centers for Disease Control and Prevention, Atlanta, GA, USA. lgubareva@cdc.gov.	USA
2011	Department of Child Neurology, The Children's Hospital, University of Colorado School of Medicine, Aurora, USA.	USA
2010	Hospital Nacional Profesor Alejandro Posadas, Pte Illia s/n y Marconi, El Palomar, Buenos Aires 1684, Argentina. danielfarias@hospitalposadas.gov.ar	Argentina
2011	Thoracic Oncology Research Laboratory, 1015F ARC, University of Pennsylvania, 3615 Civic Center Boulevard, Philadelphia, PA 19104-4318, USA.	USA
2011	Infectious Disease Clinical Research Program, Uniformed Services University of Health Sciences, Bethesda, Maryland, USA. nancy.crum@med.navy.mil	nancy.crum@med.navy.mil
2011	Department of Biochemistry and Biophysics, University of Rochester, Rochester, NY 14642, USA.	USA
2011	Department of Pediatrics, University of Padova, Padova, Italy. rcolombatti@gmail.com	Italy
2011	Faculty of Veterinary Science, The University of Sydney, 425 Werombi Road, Camden, NSW 2570, Australia. navneet.dhand@sydney.edu.au	Australia
2011	Institute of Virology of the University of Düsseldorf, Heinrich-Heine-University, D-40225 Düsseldorf, Germany. sebastian.grund@uni-due.de	Germany
2011	Applied Research Associates, Tyndall Air Force Base, 104 Research Road, Panama City, FL 32403, USA. bheimbuch@ara.com	USA
2011	University of Wisconsin School of Medicine and Public Health, Madison, Wis., USA. wwb@medicine.wisc.edu	USA
2011	Key Laboratory for Emergency Pathogen Detection, Center for Disease Control and Prevention of Guangdong Province, Guangzhou 510300, China.	China
2011	Pain and Palliative Care Unit, Department of Family Medicine, Siaal Family Medicine and Primary Care Research Center, Ben-Gurion University of the Negev, Beer-Sheva, Israel.	Israel
2011	Infectious Disease Division, Department of Pediatrics, Sainte-Justine Hospital, University of Montreal, 3175 Chemin de cote Sainte-Catherine, H3T 1C5 Montreal, QC, Canada.	Canada
2010	Victorian Infectious Diseases Reference Laboratory, Melbourne, Australia. heath.kelly@mh.org.au	Australia
2010	Influenza Division, National Center for Immunization and Respiratory Diseases, Centers for Disease Control and Prevention, Atlanta, GA, USA.	USA
2010	Department of Nephrology, Karadeniz Technical University, School of Medicine. gulsumozkan78@hotmail.com	NA
2010	Health Protection Surveillance Centre, Health Service Executive, Dublin, Ireland.	Ireland
2010	Australian and New Zealand Intensive Care Society Centre for Outcome and Resource Evaluation (ANZICS CORE), Melbourne, VIC. Kelly.Drennan@anzics.com.au	New Zealand
2011	Department of Neonatology, Dr Zekai Tahir Burak Maternity Teaching Hospital, Ankara, Turkey.	Turkey
2011	State Key Laboratory of Respiratory Diseases, Guangzhou Institute of Biomedicine and Health, Chinese Academy of Sciences, Guangzhou, China.	China
2010	Key Lab of Pathogenic Microorganisms and Immunity, Institute of Microbiology, CAS, Beijing 100101, China.	China
2010	Department of Clinical Laboratory Sciences, Medical Laboratory Science Program, University of Medicine and Dentistry of New Jersey, 1776 Raritan Road, Scotch Plains, NJ 07076, USA. joskotda@umdnj.edu	USA
2010	Dept of Pediatrics, Virginia Commonwealth University School of Medicine, Richmond, VA 23298, USA. brubin@vcu.edu	USA
2011	Institute of Medical Microbiology and Infection Control, Hospital of the Johann Wolfgang Goethe-University, Frankfurt am Main, Germany.	Germany
2011	Qingdao Center for Disease Control and Prevention, Qingdao, China.	China
2011	Johann Wolfgang Goethe-University Frankfurt am Main, Germany.	Germany
2011	Department of Virology, Statens Serum Institut, Copenhagen, Denmark.	Denmark
2011	Vaccine & Immunisation Research Group, Murdoch Children's Research Institute & Melbourne School of Population Health, The University of Melbourne, Parkville, Australia. j.mcvernon@unimelb.edu.au	Australia
2010	Department of Intensive Care, Pamela Youde Nethersole Eastern Hospital, Chai Wan, Hong Kong.	Hong Kong
2011	Department of Pediatrics, Children's Hospital of Eastern Ontario, Ottawa, Ont., Canada.	Canada
2011	Department of Diagnostic Radiology, Queen Elizabeth II Health Sciences Centre, IWK Health Centre, Dalhousie University, Halifax, NS.	NS
2010	Risk, Health, and Crisis Communication Research Unit, University of Tennessee, Knoxville, TN, USA. khilyard@utk.edu	USA
2010	Division of Hepatobiliary and Pancreatic Surgery, First Affiliated Hospital, Zhejiang University School of Medicine, Hangzhou 310003, China.	China
2011	Shenzhen Center for Disease Control and Prevention, Shenzhen, PR China.	China
2011	Fundacion INFANT, Buenos Aires, Argentina.	Argentina
2010	Association of American Veterinary Medical Colleges, Washington, DC 20005-3536, USA. mpappa@aavmc.org	USA
2011	MRC Social and Public Health Sciences Unit, 4 Lilybank Gardens, Hillhead, Glasgow, UK. s.hilton@sphsu.mrc.ac.uk	UK
2011	Beijing Centre for Disease Control and Prevention, China.	China
2010	School of Medicine, University of Western Sydney, Sydney, Australia.	Australia
2010	Department of Clinical Laboratory, Aichi Medical University Hospital, Aichi, Japan. tani@aichi-med.u.ac.jp	Japan
2010	Oulun yliopisto.	NA
2010	Community and Public Health Division, Canterbury District Health Board, Christchurch, New Zealand. daniel.williams@cdhb.govt.nz	New Zealand
2010	Department of Biomedical Informatics and Center for Computational Biology and Bioinformatics, Columbia University College of Physicians and Surgeons, New York, New York, United States of America.	United States
2010	Key Laboratory of Zoonosis of Ministry of Agriculture, College of Veterinary Medicine, China Agricultural University, Beijing, China.	China
2010	Centre for Global eHealth Innovation, University Health Network, Toronto, Canada.	Canada
2010	Division of Respiratory Disease Studies, National Institute for Occupational Safety and Health, Centers for Disease Control and Prevention, Morgantown, WV 26505, USA. ESuarthana@cdc.gov	USA
2010	Department of Genetic Engineering and Biotechnology, Shahjalal University of Science and Technology, Sylhet-3114, Bangladesh.	Bangladesh
2011	Department of Microbiology, Queen Mary Hospital, The University of Hong Kong, Hong Kong Special Administrative Region, China.	Hong Kong
2011	Influenza Division, Infectious Disease Pathology Branch, National Center for Immunization and Respiratory Diseases, Centers for Disease Control and Prevention, Atlanta, Georgia 30333, USA.	Georgia
2011	Department of Bioengineering, Rice University, 6100 Main Street, Houston, TX 77005, USA.	USA
2011	BK21 Project Team, College of Pharmacy, Chosun University, 375 Seosuk-dong, Dong-gu, Gwangju 501-759, Republic of Korea.	Republic of Korea
2011	Department of Internal Medicine, Seoul National University College of Medicine and Boramae Medical Center, Seoul, Republic of Korea.	Republic of Korea
2010	Public Health Agency of Canada, Ottawa, Ontario, Canada. rhonda.kropp@phac-aspc.gc.ca	Canada
2010	HudsonAlpha Institute for Biotechnology, Huntsville, Alabama 35806, USA.	USA
2010	Hunter Medical Research Institute, Wallsend, New South Wales, Australia.	Australia
2010	Korea Centers for Disease Control and Prevention, Seoul, South Korea.	South Korea
2010	University of California, San Francisco, Division of Infectious Diseases, California 94143-0654, USA. catherine.liu@ucsf.edu	USA
2010	Infection Control Program, Geneva University Hospitals and Medical School, 4 rue G-P-G, CH-1211 Geneva 14, Switzerland. stephan.harbarth@hcuge.ch	Switzerland
2011	Department of Dermatology and Venereology, Hospital de São João EPE, Porto, Portugal. ocsferreira@gmail.com	Portugal
2010	Department of Family Medicine and Family Medicine Residency Program , Brooklyn Hospital Center, Brooklyn, NY 11201 , USA. ire9001@nyp.org	USA
2010	School of Public Health and Health Professions, University at Buffalo, 314 Kimball Tower, 3435 Main St., Buffalo, NY 14214, USA.	USA
2010	Department of Infectious Diseases and Microbiology, Children's Hospital at Westmead, Westmead and University of Sydney, Sydney, New South Wales, Australia. davidi@chwe.edu.au	Australia
2011	Japan Physicians Association, Tokyo Medical Association Building 3F, 2-5 Kanda-Surugadai, Chiyoda-ku, Tokyo 101-0062, Japan. nkawai@city.gifu.med.or.jp	Japan
2011	Department of Pediatrics, Niigata City General Hospital, 463-7 Shumoku, Chuo-ku, Niigata City, Japan. twata@hosp.niigata.niigata.jp	Japan
2010	Department of Medicine, Louisiana State University Health Sciences Center, New Orleans, Louisiana 70112, USA. tnarul@lsuhsc.edu	USA
2010	Department of Public Health, Microbiology and Virology, Università degli Studi di Milano, Milan, Italy. gianvincenzo.zuccotti@unimi.it	Italy
2010	Børneafdelingen, Århus Universitets hospital, Aalborg Sygehus, Denmark. pias@dadlnet.dk	Denmark
2010	Chiba University Hospital, Inohana, Chuo-ku, Japan. igari@faculty.chiba-u.jp	Japan
2010	Department of Infectious Diseases, St. Jude Children’s Research Hospital, Memphis, Tennessee, USA.	USA
2010	Division of Health Sciences and Technology, HealthMap, Children's Hospital Informatics Program, Harvard-Massachusetts Institute of Technology Boston, MA 02215, USA.	USA
2011	The International Federation of Pharmaceutical Manufacturers and Associations, Geneva 20, Switzerland.	Switzerland
2010	Service de réanimation polyvalente, centre hospitalier régional site Sud, BP 350, 97448 Saint-Pierre cedex, Réunion. parcemat@gmail.com	NA
2011	Instituto de Farmacoepidemiología, Universidad de Valladolid, Ramón y Cajal, 7, 47005 Valladolid, Spain. carvajal@ife.uva.es	Spain
2010	Clinical Laboratory Center, 302 Hospital of PLA, Beijing, China.	China
2011	Department of Pediatric Intensive Care, Çukurova University School of Medicine, Adana, Turkey.	Turkey
2010	Guangdong Provincial Hospital of Chinese Medicine, Guangzhou 510102, China. luchuanjian888@vip.sina.com	China
2011	Universidad San Sebastian, Servicia de Medicina Interna, Hospital de Puerto Montt, Puerto Montt, Spain.	Spain
2010	Department of Otolaryngology, Landseed Hospital, Taoyuan, Taiwan.	Taiwan
2011	EHESP School of Public Health, Rennes, Sorbonne Paris Cité, Paris, France. michel.setbon@ehesp.fr	France
2010	Townsville Health Service District, PO Box 670, Townsville, QLD 4810, Australia. isaac_seidl@health.qld.gov.au	Australia
2010	Public Health Division, Department of Health, Government of Western Australia, 189 Royal Street, East Perth, WA 6004, Australia. tarun.weeramanthri@health.wa.gov.au	Australia
2011	Health Protection Agency, Centre for Infections, London, UK. Col.campbell@rocketmail.com	UK
2010	Department of Microbiology, The Chinese University of Hong Kong, New Territories, Hong Kong Special Administration Region, People's Republic of China.	Hong Kong
2010	Medizinische Klinik, Kantonsspital Münsterlingen, Postfach, Münsterlingen.	NA
2011	Critical Care Department, Joan XXIII University Hospital, University Rovira i Virgili, IISPV, CIBER Enfermedades Respiratorias (CIBERes), Tarragona, Spain.	Spain
2010	Biological Research Laboratories, Daiichi Sankyo Co., Ltd, Tokyo, Japan. yamashita.makoto.yr@daiichisankyo.co.jp	Japan
2010	Centre for Biological Medicines and Medical Technology, National Institute for Public Health and the Environment, PO Box 1, 3720 BA Bilthoven, The Netherlands. carla.herberts@rivm.nl	Netherlands
2010	University of Southampton Wellcome Trust Clinical Research Facility, Southampton, UK. w.walker@soton.ac.uk	UK
2011	Institute of Clinical Infectious Diseases, Catholic University of Sacred Heart, Largo F. Vito1, 00168, Rome, Italy.	Italy
2011	Influenza Division, National Center for Immunization and Respiratory Diseases, Centers for Disease Control and Prevention, Atlanta, Georgia, USA.	Georgia
2011	Graduate Institute of Microbiology and Public Health, College of Veterinary Medicine, National Chung-Hsing University, Taichung 401, Taiwan. dychao@nchu.edu.tw	Taiwan
2011	Society for Biological Research & Rural Development, Lucknow, UP, India. shishir.bioinfo@gmail.com	India
2011	Biodefence Centre, Ministry of Defence, Singapore. vernonljm@hotmail.com	Singapore
2010	Department of Emergency Medicine, Chung-Ang University Medical Center, Yongsan Hospital, Hangangro 3-ga, Yongsan-gu, Seoul,Republic of Korea.	Republic of Korea
2011	Science Applications International Corporation, USA. armen.asatryan@abbott.com	USA
2010	Department of Respiratory Medicine, First Affiliated Hospital, China Medical University, Shenyang 110001, China.	China
2010	Department of Medicine A, Poria Medical Center, Lower Galilee, Israel. ablum@poria.health.gov.il	Israel
2010	Department of Medicine B, Tel Aviv Sourasky Medical Center, Israel. amirsh@tasmc.health.gov.il	Israel
2010	National Centre for Epidemiology and Population Health, College of Medicine, Biology and Environment, Australian National University, Canberra, Australian Capital Territory. Andrew.Way@hnehealth.nsw.gov.au	Canberra
2010	National Centre for Immunisation Research and Surveillance of Vaccine Preventable, University of Sydney, The Children's Hospital, Westmead, Sydney, New South Wales. DeepikM2@chw.edu.au	Sydney
2010	Department of Cardiovascular Surgery, St. Mary's Hospital, 422 Tsubukuhon-machi, Kurume, Fukuoka, 830-8543, Japan. oda@st-mary-med.or.jp	Japan
2010	Virology Laboratory, Department of Pathology & Laboratories, Nassau University Medical Center, East Meadow, NY 11554, USA.	USA
2011	Human Tissue Bank, Taizhou Hospital of Zhejiang Province, Wenzhou Medical College, Linhai, Zhejiang, China.	China
2010	Centre for Military Medicine, Research and Development Department, Helsinki, Finland.	Finland
2011	Division of Healthcare Quality Promotion, Centers for Disease Control and Prevention, Atlanta, Georgia 30333, USA. emeites@cdc.gov	Georgia
2010	Department of Infectious, Parasitic and Immune-mediated Diseases, National Institute of Health (Istituto Superiore di Sanita - ISS), Rome, Italy. simona.puzelli@iss.it	Italy
2010	Department of Applied Mathematics, University of Washington, Seattle, Washington, United States of America.	United States
2010	Department of Immunology, University of Toronto, Toronto, Canada.	Canada
2011	Division of Public Health, Department of Infectious Disease Control and International Medicine, Niigata University, Graduate School of Medical and Dental Sciences, 1-757 Asahimachi-Dori, Chuo Ward, Niigata City, Niigata Prefecture 951-8510, Japan. yasshi@med.niigata-u.ac.jp	Japan
2011	Department of Microbiology, Mount Sinai School of Medicine, New York, New York 10029, USA.	USA
2011	Department of Microbiology, Mount Sinai School of Medicine, 1 Gustave L. Levy Place, Box 1124, New York, NY 10029, USA.	USA
2011	Laboratory of Virology, Hamilton, Montana, USA.	USA
2011	Department of Pediatric Hematology, Faculty of Medicine, Ege University, Izmir, Turkey. dyilmazk@yahoo.com	Turkey
2011	Department of Biotechnology, Razi Vaccine and Serum Research Institute, Karaj, Tehran, Iran. smebrahimi@shirazu.ac.ir	Iran
2011	Oregon State University, Corvallis, 97331, USA. jshaman@coas.oregonstate.edu	USA
2010	Institute of Information Science, Academia Sinica, Taipei, Taiwan.	Taiwan
2011	Division of Rheumatology/Immunology/Allergy, Department of Internal Medicine, Tri-Service General Hospital, National Defense Medical Center, No. 325, Cheng-Kung Rd., Sec. 2, Neihu 114, Taipei, Taiwan, ROC.	Taiwan
2010	Stanley Ho Centre for Emerging Infectious Diseases, The Chinese University of Hong Kong, Shatin, Hong Kong. sslee@cuhk.edu.hk	Hong Kong
2010	Department of Respiratory Medicine, the First Affiliated Hospital of Soochow University, Suzhou, Jiangsu 215006, PR China.	China
2010	MRC Social and Public Health Sciences Unit, Glasgow, UK. s.hilton@sphsu.mrc.ac.uk	UK
2011	Department of Education, University of Bologna, Bologna, Italy. gabriele.prati@unibo.it	Italy
2010	Department of Hematology, Zhejiang University College of Medicine, Hangzhou, China.	China
2010	Netherlands Pharmacovigilance Centre Lareb, 's-Hertogenbosch, the Netherlands. nancybroos@hotmail.com	Netherlands
2010	Netherlands Pharmacovigilance Centre Lareb, 's-Hertogenbosch, the Netherlands. e.vanpuijenbroek@lareb.nl	Netherlands
2010	Department of Diagnostic Radiology, Dankook University College of Medicine, Dankook University Hospital, Chungnam, Korea.	Korea
2011	Department of Virology, University of Freiburg, Hermann-Herder Str. 11, 79104 Freiburg, Germany. marcus.panning@uniklinik-freiburg.de	Germany
2011	The Shenzhen Center for Disease Control and Prevention, Shenzhen, China.	China
2011	Servicio de Microbiología Clínica y Enfermedades Infecciosas, Hospital General Universitario Gregorio Marañón, Madrid, Spain; CIBER Enfermedades Respiratorias (CIBERES), Spain.	Spain
2011	Department of Diagnostic Medicine/Pathobiology, College of Veterinary Medicine, Kansas State University, Manhattan, KS 66506, USA.	USA
2011	California Department of Public Health, Richmond, CA, USA. janice.louie@cdph.ca.gov	USA
2010	Regional Virology Laboratory, St. Joseph's Healthcare Hamilton, 50 Charlton Ave. East, Hamilton, ON, L8N 4A6, Canada. mahonyj@mcmaster.ca	Canada
2010	Department of Global Health and Development, Faculty of Public Health and Policy, London School of Hygiene and Tropical Medicine, 15-17 Tavislock Place, WC1H 9SH, UK. joia.desa@lshtm.ac.uk	joia.desa@lshtm.ac.uk
2010	School of Computer Science and Software Engineering, University of Western Australia, Crawley, Australia. joel@csse.uwa.edu.au	Australia
2011	Department of Biostatistics, University of Washington, Seattle, WA 98105, USA. eek4@u.washington.edu	USA
2011	Robert Koch-Institut, National Reference Centre for Influenza, Nordufer 20, 13353 Berlin, Germany. DuweS@rki.de	Germany
2011	Fogarty International Center, National Institutes of Health, 16 Center Drive, Building 16, Room 202, Bethesda, MD 20892, USA. nelsonma@mail.nih.gov	USA
2011	Infectious Disease Program, Lovelace Respiratory Research Institute, 2425 Ridgecrest Dr. SE, Albuquerque, NM 87108, USA.	USA
2011	Institute of Molecular Virology (IMV), Centre of Molecular Biology of Inflammation (ZMBE), University of Münster, 48149 Münster, Germany.	Germany
2010	Italian National Research Council, Institute of Biomedicine and Molecular Immunology, Palermo, Italy. grazia.crescimanno@ibim.cnr.it	Italy
2010	Faculdade de Medicina da Universidade do Porto, Porto-Portugal. jwinck@hsjoao.min-saude.pt	NA
2010	Epidemiological Surveillance Unit, Department of Public Health, Northern Regional Health Administration, Ministry of Health, Porto, Portugal. acorreia@arsnorte.min-saude.pt	Portugal
2010	Serviço de Doenças Infecciosas dos Hospitais da Universidade de Coimbra, EPE, Laboratório de Virologia dos Hospitais da Universidade de Coimbra, Faculdade de Medicina da Universidade de Coimbra, Coimbra, Portugal. duque.vitor@gmail.com	Portugal
2010	Dept of Child Health, St George's, University of London, London, England. jbate@sgul.ac.uk	England
2010	Infectious Disease Epidemiology Group, School of Public Health, Li Ka Shing Faculty of Medicine, The University of Hong Kong, Hong Kong Special Administrative Region, China. bcowling@hku.hk	Hong Kong
2010	Department of Pediatric Hematology, Ankara Training and Research Hospital, The Ministry of Health of Turkey, Ankara, Turkey. alioglub@gmail.com	Turkey
2010	Eco-Friendly Biomaterial Research Center and AI Control Material Research Center, Korea Research Institute of Bioscience and Biotechnology, Jeongeup 580-185, Republic of Korea.	Republic of Korea
2010	Consultation-Liaison Psychiatry Unit, Department of Psychiatry, Medical School, University of Ioannina, Greece.	Greece
2010	University Emergency County Hospital of Cluj, Clinicilor 3-5, 400006 Cluj-Napoca, Romania. hagaunatalia@gmail.com	Romania
2010	Département de Microbiologie et Immunologie, Centre Hospitalier Universitaire Sainte-Justine, Montréal, Quebec, Canada.	Canada
2010	The School of Health and Welfare Professions, Patras Highest Institute of Education and Technology, Patras, Greece. nikoletanikolakopoulou@yahoo.com	Greece
2010	Sezione di Medicina del Lavoro ed Igiene Industriale, Università di Brescia, Italy.	Italy
2010	Victorian Infectious Diseases Reference Laboratory, Melbourne, Australia.	Australia
2010	MedImmune, LLC, Gaithersburg, Maryland, United States of America. malloryr@medimmune.com	United States
2011	Department of Organic Chemistry, Southern Research Institute, Birmingham, AL, USA.	USA
2010	Centre for Immunization and Respiratory Infectious Diseases, Public Health Agency of Canada, Ottawa, Ont., Canada. melissa_helferty@phac-aspc.gc.ca	Canada
2010	Internal Medicine Department, General Hospital G. Hatzikosta of Ioannina, Ioannina, Greece.	Greece
2010	Division of Primary Care Internal Medicine, Mayo Clinic, Rochester, Minnesota 55905, USA. north.frederick@mayo.edu	USA
2011	Division of Infectious Diseases, The Hospital for Sick Children, 555 University Avenue, Toronto, ON, M5G 1X8, Canada.	Canada
2011	Virology and Cell Technology Laboratory, National Center for Genetic Engineering and Biotechnology, 113 Phaholyothin Rd, Klong 1, Klong Luang, Pathumthani 12120, Thailand.	Thailand
2010	Division of Allergy and Clinical Immunology, The University of Michigan Health Systems, Ann Arbor, Michigan 48106, USA. mgreenha@med.umich.edu	USA
2011	Division of Infectious Diseases, Department of Internal Medicine, Korea University College of Medicine, Seoul, Republic of Korea.	Republic of Korea
2010	Baxter Bioscience, Biomedical Research Centre, Uferstr. 15, A-2304 Orth an der Donau, Austria. brian crowe@baxter.com	Austria
2010	Department of Microbiology, Shanghai Key Laboratory of Medical Biodefense, Second Military Medical University, 800 Xiangyin Road, Shanghai 200433, PR China.	China
2010	The Division of Vaccine-Preventable Disease Control and National Immunization Program, Korea Centers for Disease Control and Prevention, Seoul, Republic of Korea.	Republic of Korea
2010	Department of Hematology, Beijing Children's Hospital, Capital Medical University, Beijing 100045, China.	China
2010	Department of Pediatrics, Peking University First Hospital, Beijing 100034, China.	China
2010	Department of Respiratory Diseases, Shenzhen Children's Hospital, Zunyi Medical College, Shenzhen 518026, China.	China
2010	Fairview Developmental Center, Costa Mesa, California 92626, USA. glohiya@fdc.dds.ca.gov	USA
2010	Peking Union Medical College, Beijing, China.	China
2010	Department of State Health Service, Austin, TX, USA. mathias.forrester@dshs.state.tx.us	USA
2011	Department of Infectious Diseases, Renmin Hospital of Wuhan University, Wuhan, China.	China
2011	Center of Clinical Laboratory Medicine of PLA, Xijing Hospital, Fourth Military Medical University, Xi'an, China.	China
2010	Institut de veille sanitaire, 12 rue du Val-d'Osne, 94115 Saint-Maurice cedex, France. j.pillonel@invs.sante.fr	France
2010	Cincinnati Children's Hospital Medical Center, Division of Infectious Diseases, Department of Pediatrics, Cincinnati, OH, USA. Ramu.Subbramanian@cchmc.org	USA
2010	Department of Psychiatry, Kobe City Medical Center General Hospital, 4-6 Nakamachi Minatojima Chuo-ku, Kobe, Japan. hissei@kcgh.gr.jp	Japan
2010	Department of Respiratory Medicine, Faculty of Medical Sciences, University of Fukui, Fukui. umeda@u-fukui.ac.jp	NA
2010	Divisions of Infectious Diseases and Organ Transplantation, Departments of Medicine and Surgery, Northwestern University Feinberg School of Medicine, 645 North Michigan Avenue Suite 900, Chicago, IL 60611, USA. mgison@northwestern.edu	USA
2011	Immunology and Pathogenesis Branch, Influenza Division, National Center for Immunization and Respiratory Diseases, Centers for Disease Control and Prevention, Atlanta, Georgia 30333, USA.	Georgia
2011	Laboratorio de Virología Hospital de Niños Dr. Ricardo Gutiérrez, Consejo Nacional de Investigaciones Científicas y Técnicas, and Comisión de Investigaciones Científicas de la Provincia de Buenos Aires, Buenos Aires, Argentina. paola.barrero@conicet.gov.ar	Argentina
2011	Laboratory of Molecular Virology, Institut Pasteur of Shanghai, Chinese Academy of Sciences, 225 South Chongqing Road, Shanghai 200025, China.	China
2011	Beijing Center for Disease Prevention and Control, Capital Medical University, School of Public Health and Family Medicine, Beijing, PR China.	China
2011	Department of Pediatrics, Columbia University, New York, NY, USA. elyse.o.kharbanda@healthpartners.com	USA
2010	Division of Pediatric Infectious Diseases, Department of Pediatrics, Cincinnati Children's Hospital Medical Center, 3333 Burnet Avenue, Cincinnati, OH 45229, USA. rebecca.brady@cchmc.org	USA
2010	Department of Clinical Pharmacy, Faculty of Pharmacy, Tehran University of Medical Sciences, Tehran, Iran. dashtis@tums.ac.ir	Iran
2010	School of Public Health and Primary Care, The Chinese University of Hong Kong, 4th Floor, School of Public Health, Prince of Wales Hospital, Shatin, NT, Hong Kong. alee@cuhk.edu.hk	Hong Kong
2010	Department of Pathology, St JudeChildren's Research Hospital, Memphis, TN 38105-2794, USA. Randall.Hayden@stjude.org	USA
2010	Center for Biosecurity of the University of Pittsburgh Medical Center, 621 East Pratt Street, Baltimore, MD 21202, USA. krambhia@upmc-biosecurity.org	USA
2010	Pandemic Preparedness Division, Public Health Agency of Canada.	Canada
2010	California Department of Public Health, 850 Marina Bay Pkwy., Richmond, CA 94804, USA. janice.louie@cdph.ca.gov	USA
2010	Pediatric Infectious Disease Unit, Department of Pediatrics, Edith Wolfson Medical Center, Holon, Israel.	Israel
2010	Centre for Excellence in Emergency Preparedness, Emergency Medicine, McMaster University, Joseph Brant Memorial Hospital, Burlington, ON, Canada. dkollek@cogeco.ca	Canada
2010	Bioinformatics Institute (BII), Agency for Science Technology and Research (A*STAR), 30 Biopolis Street, #07-01, Matrix 138671, Singapore.	Singapore
2011	Department of Paediatrics, Wuhan First Hospital, Wuhan, PR China.	China
2010	Department of Pediatric Pneumology and Immunology, Helmut-Ruska-Haus, Charité Universitätsmedizin Berlin, Berlin, Germany.	Germany
2010	Respiratory Intensive Care Unit, Süreyyapaşa Chest Diseases and Chest Surgery Training and Research Hospital, İstanbul, Turkey. nlnadiguzel@yahoo.com.tr	Turkey
2010	Department of Physics & Astronomy, Rice University, Houston, TX, USA.	USA
2011	Institut für Medizinische Virologie, Klinikum der JW Goethe-Universität, Frankfurt am Main, Germany.	Germany
2011	Fluminense Federal University, Rio de Janeiro, Brazil. edmarchiori@gmail.com	Brazil
2010	Influenza Centre, The Gade Institute, University of Bergen, N-5021 Bergen, Norway.	Norway
2010	World Health Organization Collaborating Centre for Reference and Research on Influenza, Melbourne, Australia. Ian.Barr@influenzacentre.org	Australia
2010	Department of Infectious Diseases, Peking Union Medical College Hospital, Beijing 100730, China.	China
2010	School of Public Health & Primary Care, The Chinese University of Hong Kong, Hong Kong, PR China. lywong@cuhk.edu.hk	Hong Kong
2010	National Veterinary Research Institute, Department of Swine Diseases, Partyzantow 57, 24-100 Pulawy, Poland. andrzej.kowalczyk@piwet.pulawy.pl	Poland
2010	Department of Laboratory Medicine, College of Medicine, Soonchunhyang University, Cheonan, Korea.	Korea
2010	Department of Health, London, UK.	UK
2010	Department of Critical Care and Department of Medicine, Sunnybrook Hospital, University of Toronto, Toronto, ON, Canada M4N 3M5. rob.fowler@sunnybrook.ca	Canada
2011	Influenza Virus Research Center, National Institute of Infectious Diseases, Tokyo, Japan.	Japan
2010	Department of Infectious Diseases, Beijing Youan Hospital, Capital Medical College, Beijing 100069, China.	China
2010	Beijing Center for Disease Prevention and Control, Beijing, People's Republic of China.	China
2010	University of South Carolina, Columbia, South Carolina 29208, USA.	USA
2010	New South Wales Health, Sydney, New South Wales, Australia.	Australia
2010	Department of Microbiology, The University of Hong Kong, Hong Kong SAR, PR China.	Hong Kong
2010	Public Health Laboratories-Toronto, Ontario Agency for Health Protection and Promotion, Toronto, Canada. David.Alexander@oahpp.ca	Canada
2010	Health Science, New Mexico State University, Las Cruces, New Mexico, USA. wilsonsl@nmsu.edu	USA
2010	Department of Infectious Diseases, Hangzhou Center for Disease Control and Prevention, Zhejiang Province, China.	China
2011	Division of Virology, National Institute of Cholera and Enteric Diseases, P-33 C.I.T. Road, Scheme XM, Beliaghata, Kolkata, West Bengal, India.	India
2010	Hara-doi Hospital, Higashi-ku, Fukuoka, Japan. ikematsu@gray.plala.or.jp	Japan
2011	Division of Influenza Virus, Center for Infectious Diseases, National Institute of Health, Korea Centers for Disease Control and Prevention, 194 Tongil-Lo, Eunpyung-Gu, Seoul 122-701, Republic of Korea.	Republic of Korea
2011	David H. Smith Center for Vaccine Biology and Immunology, University of Rochester Medical Center, 601 Elmwood Avenue, Box 609, Rochester, NY 14642, USA. Hailong_Guo@urmc.rochester.edu	USA
2010	Department of Infectious Diseases and Clinical Bacteriology, Gazi University, 06500 Ankara, Turkey.	Turkey
2010	Department of Infectious Diseases, Second Xiangya Hospital, Central South University, Changsha 410011, China.	China
2010	Department of Respiratory Medicine, 306th Hospital, Beijing 100101, China. pingwang306@gmail.com	China
2010	Department of Respiratory Medicine, the Fourth People's Hospital of Taiyuan, Shanxi Province, Taiyuan 030053, China.	China
2010	Department of Respiratory Medicine, Cangzhou Central Hospital, Hebei Province 061001, China.	China
2010	Institute of Infectious Disease, Beijing Ditan Hospital, Beijing 100015, China.	China
2010	Department of Immunization and Prevention, Beijing Center for Disease Prevention and Control, Beijing 100013, China.	China
2010	London School of Hygiene and Tropical Medicine, Keppel Street, London, WC1E 7HT, UK. natasha.tilston@gmail.com	UK
2010	Department of Infectious Diseases, St Jude Children's Research Hospital, Memphis, Tennessee 38105, USA.	USA
2011	Division of Chemistry and Biological Chemistry, School of Physical and Mathematical Sciences, Nanyang Technological University, Singapore 637371, Singapore.	Singapore
2011	Department of Pediatrics, Tokyo Medical University, 6-7-1 Nishishinjuku, Shinjuku-ku, Tokyo, 160-0023, Japan. hisashi@tokyo-med.ac.jp	Japan
2010	Division of Cellular and Gene Therapies, Center for Biologics Evaluation and Research, Food and Drug Administration, Rockville, Maryland, United States of America.	United States
2010	Institute of Environmental Science and Research, National Centre for Biosecurity and Infectious Disease, Upper Hutt, New Zealand.	New Zealand
2010	Virginia-Maryland Regional College of Veterinary Medicine, College Park, Maryland, United States of America.	United States
2010	Department of Biochemistry and Biophysics, University of California San Francisco, San Francisco, California, United States of America.	United States
2010	Viral Infections Unit, Department of Vaccination and Immune Protection, National Institute for Health and Welfare THL, Helsinki, Finland. niina.ikonen@thl.fi	Finland
2010	Department of Microbiology, Mount Sinai School of Medicine, One Gustave L. Levy Place, New York, NY 10029, USA.	USA
2010	Genomics Research Center, Academia Sinica, Taipei.	Taipei
2011	Department of Maternal and Pediatric Sciences, Università degli Studi di Milano, Fondazione IRCCS Ca' Granda Ospedale Maggiore Policlinico, Milan, Italy.	Italy
2011	Department of Microbiology and Immunology, University of Melbourne, Victoria 3010, Australia.	Australia
2011	French Institute for Public Health Surveillance (Institut de Veille Sanitaire, InVS), Saint-Maurice, France. c.fuhrman@invs.sante.fr	France
2011	Department of Pediatrics, BJ Medical College, Pune, Maharashtra, India. docrajesh75@yahoo.com	India
2011	Department of Pediatrics, All India Institute of Medical Sciences, New Delhi 110029, India.	India
2011	Department of Haematology, Imperial College, Hammersmith Campus, 4th Floor Commonwealth Building, Du Cane Road, London W12 0NN, UK.	UK
2010	Distributed Information Sub-Centre, Interdisciplinary Biotechnology Unit, Aligarh Muslim University, Aligarh 202002, India.	India
2010	Department of Pharmacogenetics, Institute of Clinical Pharmacology, Central South University, Changsha 410078, China. zhanglijun1221@163.com	China
2010	Paraje de Torrecárdenas s/n, Complejo Hospitalario Torrecárdenas, Servicio de Nefrología, Almería, Spain. lensasu@yahoo.es	Spain
2011	Unit of Virus Host-Cell Interactions, UMI 3265, 6 rue Jules Horowitz, 38042 Grenoble Cedex 9, France.	France
2011	School of Molecular Bioscience, University of Sydney, Sydney, NSW, Australia.	Australia
2010	Institut Català d'Avaluacions Mèdiques (ICAM), Departament de Salut, Generalitat de Catalunya, Barcelona, Spain. constanca.alberti@gencat.cat	Spain
2010	University of Rochester, School of Medicine and Dentistry, 601 Elmwood Ave, Box 689, Rochester, NY 14642, USA.	USA
2010	Health Behaviour Research Group, Department of Community Medicine, School of Public Health, The University of Hong Kong, Hong Kong Special Administrative Region, China.	Hong Kong
2010	Medical Sciences Graduate Program, McMaster University, Hamilton, Canada.	Canada
2010	Influenza Division, National Center for Immunization and Respiratory Diseases, Centers for Disease Control and Prevention, Atlanta, Georgia, United States of America.	Georgia
2010	Department of Infection Management and Disease Control, General Hospital of PLA, Beijing 100853, China. jianing@263.net	China
2011	Department of Radiology, Shenzhen Children's Hospital, Futian District, Shenzhen 518026, China.	China
2011	Faculty of Veterinary Science, Chulalongkorn University, Henri-Dunant Rd., Bangkok 10330, Thailand.	Thailand
2010	Armed Forces Health Surveillance Center, Silver Spring, Maryland 20910, USA.	USA
2010	CDC, Atlanta, Georgia, USA.	Georgia
2010	Department of Medicine, University of Pittsburgh, PA 15213, USA. BYL1@pitt.edu	USA
2010	Université Pierre et Marie Curie-Paris 6, UMR-S 707, Paris, France. fabrice.carrat@free.fr	France
2010	Department of Community Medicine and School of Public Health, Li Ka Shing Faculty of Medicine, The University of Hong Kong, People's Republic of China. joewu@hku.hk	Hong Kong
2011	Shenzhen Children Hospital, Shenzhen China. yuejiez@sina.com.	China
2011	Wadsworth Center, NYSDOH, Griffin Laboratory, 5668 State Farm Road, Slingerlands, NY 12159, USA.	USA
2011	Department of Veterinary Medicine, University of Maryland, VA-MD Regional College of Veterinary Medicine, 8075 Greenmean Dr., College Park, MD 20742, USA.	USA
2011	Department of Nephrology, Beaumont Hospital, Beaumont Road, Dublin 9, Ireland. Frankjobrien@physicians.ie	Ireland
2010	Beijing Institute of Radiation Medicine, Beijing, 100850, China.	China
2010	Internal Medicine Department, General Hospital G. Hatzikosta of Ioannina, Ioannina, Greece.	Greece
2012	Center for Computational Biology and Bioinformatics, The University of Texas, Austin, TX, USA. oaraz@asu.edu	USA
2010	Division of Clinical Pharmacology 4, Office of Clinical Pharmacology, Center for Drug Evaluation and Research, US Food and Drug Administration, Silver Spring, Maryland, USA. vikram.arya@fda.hhs.gov	USA
2010	Health Strategy Innovation Cell, Massey College, University of Toronto, Toronto, Ontario. neil.seeman@utoronto.ca	Ontario
2010	Department of Infectious Disease, Xi'an Children's Hospital, Xi'an, China.	China
2010	Medical Intensive Care Unit, Shanxi Children's Hospital, Taiyuan, Shanxi, China.	China
2010	Department of Respiratory and Gastroenterology Disease, Shenzhen Children's Hospital, Shenzhen, Guangdong, China.	China
2010	Emerging Pathogens Institute and College of Public Health and Health Professions, The University of Florida, Gainesville, FL 32611, USA. glheil@phhp.ufl.edu	USA
2010	Veterinary Diagnostic Laboratory, Iowa State University, Ames, IA 50011, USA. kharmon@iastate.edu	USA
2010	Department of Diagnostic Medicine/Pathobiology, College of Veterinary Medicine, Kansas State University, Manhattan, KS 66506, USA.	USA
2010	Centers for Disease Control and Prevention, Atlanta, GA, USA.	USA
2011	Cardiac Arrhythmia Service, Massachusetts General Hospital, Boston, Massachusetts 02114, USA. rbeinart@partners.org	USA
2010	Minnesota Department of Health, USA.	NA
2010	Food and Health Bureau, Government of the Hong Kong SAR, People's Republic of China. gmleung@fhb.gov.hk	Hong Kong
2010	Centre National de la Recherche Scientifique (CNRS) FRE 3011 Virologie et Pathologie Humaine, Université Lyon 1, Lyon, France. laurence.josset@chu-lyon.fr	France
2010	National Institute of Virology, Pune, India. varankalle@yahoo.com	India
2010	Department of Microbiology, Mount Sinai Hospital, Toronto, Ont. dlow@mtsinai.on.ca	Toronto
2010	BC Centre for Disease Control, Vancouver, BC. danuta.skowronski@bccdc.ca	Vancouver
2010	Department of Microbiology and Medicine, Emerging Pathogens Institute, Mount Sinai School of Medicine, New York, NY 10029, USA.	USA
2010	Microbiology Department, Hospital Clínic and Barcelona Centre for International Health Research (CRESIB), Barcelona, Spain. ananton@clinic.ub.es	Spain
2010	Department of Respiratory Medicine, Saitama Cardiovascular and Respiratory Center.	NA
2011	Microbiology Lab, Department of Preventive Veterinary Medicine, College of Veterinary Medicine, Northeast Agricultural University, 59 Mucai Street, Xiangfang District, 150030 Harbin, China.	China
2011	West of Scotland Specialist Virology Centre, Gartnavel General Hospital, Glasgow, United Kingdom. susan.bennett@ggc.scot.nhs.uk	United Kingdom
2010	Marmara University, School of Medicine, Department of Public Health, Istanbul, Turkey. seyhanerginh@gmail.com	Turkey
2011	Division of Infectious Diseases, Brigham and Women's Hospital, Boston, Massachusetts 02115, USA. nissa@partners.org	USA
2010	Division of Respiratory Diseases, General Hospital, Sestri Levante, Genova, Italy. antonello.nicolini@fastwebnet.it	Italy
2010	Department of Anesthesia and Critical Care Medicine, Hospital of the Barmherzigen Schwestern, Ried im Innkreis, Austria.	Austria
2010	Department of Medical Microbiology and Immunology, University of Wisconsin, Madison, Wisconsin, United States of America.	United States
2010	Laboratorio de Medicina de Conservación, Escuela Superior de Medicina, Instituto Politécnico Nacional, Distrito Federal, Mexico.	Mexico
2011	Queen Mary University of London, Geography, Mile End Road, London E1 4NS, United Kingdom. tim.brown@qmul.ac.uk	United Kingdom
2011	Department of Pediatrics and Emergency Medicine, The George Washington University School of Medicine and Health Sciences, Washington, DC, USA. dfagbuyi@cnmc.org	USA
2010	Vaccine & Immunisation Research Group, Melbourne School of Population Health, University of Melbourne and Murdoch Children's Research Institute, Melbourne, Australia. j.mcvernon@unimelb.edu.au	Australia
2010	Department of Epidemiology and Public Health, Yale School of Medicine, 60 College Street, New Haven, CT 06520, USA. yoko.ibuka@yale.edu	USA
2011	Molecular Virology Unit, Fondazione IRCCS Policlinico San Matteo, Pavia, Italy. f.baldanti@smatteo.pv.it	Italy
2011	Department of Clinical Microbiology and Infectious Diseases, Hospital General Universitario Gregorio Marañón, Madrid, Spain. maddalena.giannella@libero.it	Spain
2010	Access Community Health Center and UW Urgent Care, UW Family Medicine Department, USA. alexander.young@uwmf.wisc.edu	USA
2010	Bureau of Communicable Diseases and Emergency Response, Wisconsin Division of Public Health, Madison, WI 53701-2659, USA.	USA
2010	Department of Emergency and Critical Care Medicine, Kitasato University School of Medicine, Sagamihara, Japan. itake@myad.jp	Japan
2011	AP-HP, Hôpital Robert Debré, Pôle de Pèdiatrie Aiguë et Mèdecine Interne, Serviced’Accueil des Urgences Pèdiatriques, Universitè Diderot-Paris 7, Paris, France. francois.angoulvant@rdb.aphp.fr	France
2011	Department of Emergency Medicine, Tan Tock Seng Hospital, Singapore. wui_ling_chan@ttsh.com.sg	Singapore
2011	Mathematics Institute and School of Life Sciences, University of Warwick, Coventry CV4 7AL, UK. m.j.keeling@warwick.ac.uk	UK
2010	Department of Infectious Diseases, Beijing 302 Hospital, 100039, China.	China
2010	Department of Pediatrics, Summit Medical Group, Berkeley Heights, New Jersey, USA. gpien@smgnj.com	USA
2010	Department of Bioethics, Faculty of Medicine, Dalhousie University, C-320, 5849 University Avenue, Halifax, NS B3H 3J3, Canada. jeffrey.kirby@dal.ca	Canada
2010	Hunan International Economics University, Changsha 410205, China.	China
2010	Consejo Mexicano de Ginecología y Obstetricia.	NA
2011	Children's Hospital of Michigan, Division of Infectious Diseases, Carman and Ann Adams Department of Pediatrics, Wayne State University, 3901 Beaubien Boulevard, Detroit, MI 48201, USA. nabdel@dmc.org	USA
2011	University Children's Hospital Geneva, Geneva, Switzerland.	Switzerland
2011	Department of Microbiology and Immunology, University of Melbourne, Parkville, Victoria, Australia.	Australia
2011	Groupe Hospitalier Broca/Cochin/Hôtel Dieu, Assistance Publique Hôpitaux de Paris, Unité de Recherche Clinique, Paris, France. carole.giraud@cch.aphp.fr	France
2010	Institut de Veille Sanitaire (French Institute for Public Health Surveillance), 12 rue du Val d'Osne, 94415 Saint-Maurice Cedex, France. a.bone@invs.sante.fr	France
2010	Department of Microbiology and Immunology, The University of Melbourne, Parkville, Victoria 3010, Australia. sjturn@unimelb.edu.au	Australia
2010	Sanofi Pasteur, Marcy L'Etoile, France.	France
2010	CSL Ltd, Parkville, Victoria, Australia.	Australia
2010	Department of Pharmacology, All India Institute of Medical Sciences, Ansari Nagar, New Delhi, India. yk.ykgupta@gmail.com	India
2011	Department of Pulmonary, Critical Care and Sleep Medicine, Winthrop University Hospital, Mineola, NY 11501, USA.	USA
2011	Qingdao Center for Disease Control and Prevention, Qingdao 266032, PR China.	China
2010	Wadsworth Center, New York State Department of Health, State University of New York, Albany, NY 12201, United States.	United States
2010	Institute for Cellular and Molecular Biology, Section of Molecular Genetics and Microbiology, University of Texas at Austin, Austin, TX 78746, USA.	USA
2010	Department of Radiology, Beijing Ditan Hospital, Beijing 100015, China. yangjun6806@yahoo.com.cn	China
2010	State Key Laboratory for Molecular Virology and Genetic Engineering , National Institute for Viral Disease Control and Prevention, China CDC, 100 Yingxin Street, Xuanwu District, Beijing 100052, China.	China
2010	Division of Biostatistics and Bioinformatics, Institute of Population Health Sciences, National Health Research Institutes, 35 Keyan Road, Zhunan Town, Miaoli County 350, Taiwan.	Taiwan
2010	Assistt Rehberlik ve Müsteri Hizmetleri A.S., Istanbul, Turkey. sdtorun@yahoo.com	Turkey
2011	Centro de Investigaciones Nucleares, Montevideo, Uruguay.	Uruguay
2010	Avdeling for virologi, Nasjonalt folkehelseinstitutt, Postboks 4404 Nydalen, 0403 Oslo, Norway. gabriel.anestad@fhi.no	Norway
2010	Forsvarets mikrobiologiske laboratorium, Postboks 4302 Nydalen, 0402 Oslo, Norway. olafscheel@hotmail.com	Norway
2010	1st Department of Pediatrics, Aristotle University, Hippokration Hospital, Thessaloniki, Greece. nprintza@in.gr	Greece
2011	Critical Care Department, Joan XXIII University Hospital, University Rovira i Virgili, IISPV, CIBER Enfermedades Respiratorias (CIBERes), Tarragona, Spain. Electronic address: drmartinloeches@gmail.com. Critical Care Department, Vall d'Hebron University Hospital, Barcelona, Spain. Critical Care Department, Joan XXIII University Hospital, University Rovira i Virgili, IISPV, CIBER Enfermedades Resp…	Spain
2010	Department for Communicable Disease Prevention and Control, County of Norrbotten, Sweden. anders.osterlund@nll.se	Sweden
2010	Ministerio de Sanidad y Política Social (Ministry of Health and Social Policy), Madrid, Spain. psantaolalla@msps.es	Spain
2010	Institute of Biosecurity, Division of Environmental and Occupational Health, School of Public Health, Saint Louis University, 3545 Lafayette Avenue, Saint Louis, MO 63104, USA. rebmannt@slu.edu	USA
2010	Laboratory of Infectious Diseases, NIAID, NIH, Bethesda, MD 20892. Laboratory of Infectious Diseases, NIAID, NIH, Bethesda, MD 20892. Laboratory of Infectious Diseases, NIAID, NIH, Bethesda, MD 20892. Laboratory of Infectious Diseases, NIAID, NIH, Bethesda, MD 20892. Laboratory of Infectious Diseases, NIAID, NIH, Bethesda, MD 20892. Laboratory of Infectious Diseases, NIAID, NIH, Bethesda, MD 2089…	MD
2010	Department of Pediatric Infectious Diseases, The Johns Hopkins Medical Institution, Suite 3150 Baltimore, Maryland 21287, USA. ptamma1@jhmi.edu	USA
2011	Department of Infectious Diseases, Asan Medical Center, University of Ulsan College of Medicine, Seoul, Republic of Korea.	Republic of Korea
2010	Blood Purification Center, Beijing Chao-Yang Hospital, Capital Medical University, No. 8 Gongti South Road, Beijing, China.	China
2010	Division of Public Health and Epidemiology, University of Nottingham, Nottingham, UK.	UK
2010	School of Health and Related Research, University of Sheffield, Sheffield, UK.	UK
2010	Oxford Vaccine Group, Department of Paediatrics, University of Oxford, Oxford, UK.	UK
2010	Division of Clinical Pharmacology and Toxicology, University Hospital Center and University of Lausanne, Lausanne, Switzerland. Nicolas.Widmer@chuv.ch	Switzerland
2010	Infectious Disease Section, Internal Medicine, Hospital Italiano, Buenos Aires, Argentina.	Argentina
2010	Servicio de Terapia Intensiva, Centro de Educación Médica e Investigaciones Clínicas, Buenos Aires.	NA
2011	Alfa Institute of Biomedical Sciences (AIBS), Athens, Greece. m.falagas@aibs.gr	Greece
2010	Department of Internal Medicine D, Tel-Aviv Sourasky Medical Center and the Sackler Faculty of Medicine, Tel-Aviv University, Tel-Aviv, Israel. oferzim@gmail.com	Israel
2010	School of Public Health, Tropical Medicine and Rehabilitation Sciences, James Cook University, Townsville, Queensland, Australia. peter.leggat@jcu.edu.au	Australia
2010	Joondalup Health Campus, Joondalup, WA, Australia.	Australia
2010	Communicable Disease Control Directorate, WA Health, Perth, WA, Australia. donna.mak@health.wa.gov.au	Australia
2010	Department of Microbiology and Immunology, University of Rochester Medical Center, Rochester, NY 14642, USA.	USA
2011	Hospital Nacional A. Posadas, El Palomar, Argentina.	Argentina
2010	Department of Maternal and Pediatric Sciences, Università degli Studi di Milano, Fondazione IRCCS Ca' Granda Ospedale Maggiore Policlinico, Via Commenda 9, 20122 Milano, Italy.	Italy
2010	Department of Cardiology, University Medical Center Groningen, Groningen, The Netherlands. j.brugemann@thorax.umcg.nl	The Netherlands
2010	Elsevier (Singapore) Pte. Ltd., Hong Kong Branch, 1102, 101 King's Road, North Point, Hong Kong. pharma.hongkong@elsevier.com	Singapore
2010	BC Centre for Disease Control, Health Canada, Vancouver, Canada.	Canada
2010	Beijing Institute of Microbiology and Epidemiology, State Key Laboratory of Pathogen and Biosecurity, Beijing, People's Republic of China.	China
2010	Infectious Disease Research Center of the Centre Hospitalier Universitaire de Québec‐CHUL and Laval University, Quebec City, Canada.	Canada
2010	BK21 Project Team, College of Pharmacy, Chosun University, 375 Seosuk-dong, Dong-gu, Gwangju 501-759, Republic of Korea.	Republic of Korea
2010	Department of Pediatrics, JIPMER, Puducherry-6, Puducherry, India.	India
2010	Institute for Mathematical Sciences, Imperial College London, London, United Kingdom. c.rhodes@imperial.ac.uk	United Kingdom
2010	Microbiology Service, Centro de Diagnóstico Biomédico, Consorcio Hospital General Universitario, Valencia 46014, Spain.	Spain
2010	Genomics Research Center, Academia Sinica, 128 Academia Road, Section 2, Nankang, Taipei 115, Taiwan.	Taiwan
2010	Tulane University School of Medicine, Section of Infectious Diseases, New Orleans, USA.	USA
2010	Department of Pediatrics, The Chinese University of Hong Kong, Prince of Wales Hospital, Shatin, Hong Kong SAR, China. ehon@hotmail.com	Hong Kong
2010	VNA Home Health & Hospice, South Portland, Maine, USA. rolfeb@vnahomehealth.org	USA
2010	Department of Family Medicine, University of North Carolina School of Medicine, Chapel Hill, North Carolina 27516-7595, USA. beat_steiner@med.unc.edu	USA
2010	Influenza Division, International Emerging Infections Program, Thailand Ministry of Public Health, US Centers for Disease Control and Prevention Collaboration, Nonthaburi, Thailand. marksimmerman@hotmail.com	Thailand
2010	Department of Family Medicine, Yonsei University College of Medicine, Seodaemun-gu, Seoul, Korea.	Korea
2010	Inovio Pharmaceuticals, 1787 Sentry Parkway West, Building 18, Suite 400, Blue Bell, PA 19422, USA.	USA
2010	Klinik für Innere Medizin III, Universitätsklinikum Jena, Jena, Germany. Regina.Hermann@med.uni-jena.de	Germany
2010	Department of Respiratory Medicine, Sir Charles Gairdner Hospital, Nedlands, Western Australia, Australia. Siobhain.Mulrennan@health.wa.gov.au	Australia
2010	National Institute of Allergy and Infectious Diseases, National Institutes of Health, Bethesda, Maryland, USA. dmorens@niaid.nih.gov	USA
2010	Division of Infectious Diseases, National Health Research Institutes, Tainan, Taiwan.	Taiwan
2010	Office for Disease Control and Emergency Response, Chinese Centre for Disease Control and Prevention, Beijing, China. yuhj@chinacdc.cn	China
2010	Health Promotion Unit, Centro de Salud Pública, Avda del Mar, 12, 12003 Castellón, Spain. jpuigb@terra.es	Spain
2011	National Influenza Center, Centers for Disease Control, Taipei, Taiwan, ROC.	Taiwan
2010	Agency for Science, Research and Technology, Singapore.	Singapore
2010	Department of Medical Microbiology, University of Manitoba, Winnipeg, Manitoba, Canada. keynany@yahoo.com	Canada
2010	The Institute of Environmental Science and Research, National Centre for Biosecurity and Infectious Disease, Upper Hutt, New Zealand. mathew.peacey@esr.cri.nz	New Zealand
2010	Rush University Medical Center, Chicago, Illinois 60612, USA.	USA
2010	Chulalongkorn University, Bangkok, Thailand.	Thailand
2010	Department of Clinical Epidemiology, Tan Tock Seng Hospital, Singapore. mark_ic_chen@ttsh.com.sg	Singapore
2010	Department of International Health, Johns Hopkins Bloomberg School of Public Health, Baltimore, Maryland, USA. ktalaat@jhsph.edu	USA
2010	Division of Infectious Diseases, The Ohio State University Medical Center, Columbus, Ohio 43210, USA. jose.bazan@osumc.edu	USA
2010	jeanyves.nau@gmail.com	NA
2010	Virology Division, Public Health Laboratory Services Branch, Centre for Health Protection, Department of Health, Kowloon, Hong Kong.	Hong Kong
2011	Revivicor, Inc., 1700 Kraft Drive, Blacksburg, VA 24060, USA.	USA
2010	Department of Neurology/Neuro-Medical Scientific Center, Buddhist Tzu Chi General Hospital, Taichung Branch, Taiwan.	Taiwan
2010	Centers for Disease Control, Taipei, Taiwan, ROC.	Taiwan
2010	Laboratory of Immunoregulation, US Food and Drug Administration, 29 Lincoln Drive, Bethesda, MD 20892, USA.	USA
2010	Division of Pediatric Neurology, University of Utah School of Medicine, Salt Lake City, UT 84108, USA.	USA
2010	Department of Computer Science and Engineering, Sino-German Joint Software Institute, Beihang University, 100191 Beijing, China. hailong.yang@jsi.buaa.edu.cn	China
[truncated: 13,029 more rows]

## Sheet: Number of communications by yea
year	number
2000	48
2001	45
2002	47
2003	61
2004	52
2005	42
2006	88
2007	95
2008	159
2009	841
2010	1883
2011	2187
2012	1796
2013	1323
2014	981
2015	815
2016	645
2017	532
2018	607
2019	530
2020	625
2021	669
2022	513
2023	418
2024	450
2025	259

## Sheet: Number of documents issued by c
Country	Unique Region Count
United States	2316
China	1841
Japan	715
Canada	657
Australia	521
France	473
Italy	428
Germany	422
India	361
Spain	352
Netherlands	324
Georgia	318
Taiwan	277
United Kingdom	235
Brazil	223
Singapore	178
Thailand	177
Sweden	164
Turkey	138
Mexico	132
Switzerland	131
Israel	121
Russia	120
Belgium	115
Iran	112
Norway	103
Greece	93
Poland	85
Finland	83
Argentina	80
South Korea	71
Saudi Arabia	71
Austria	67
Denmark	60
New Zealand	59
Ireland	51
Portugal	46
Malaysia	44
Egypt	42
Chile	42

## Sheet: Annual publication volumes by c
PubDate	Country	Number		PubDate	Country	Number		PubDate	Country	Number		PubDate	Country	Number		PubDate	Country	Number		PubDate	Country	Number		PubDate	Country	Number		PubDate	Country	Number		PubDate	Country	Number		PubDate	Country	Number		PubDate	Country	Number		PubDate	Country	Number		PubDate	Country
2000	USA	11		2000	China	2		2000	Japan	7		2000	Canada	0		2000	Australia	2		2000	France	1		2000	Italy	0		2000	Germany	1		2000	United Kingdom	5		2000	Hong Kong	0		2000	India	0		2000	Spain	0		2000	Georgia
2001	USA	14		2001	China	0		2001	Japan	0		2001	Canada	2		2001	Australia	1		2001	France	1		2001	Italy	3		2001	Germany	1		2001	United Kingdom	4		2001	Hong Kong	1		2001	India	1		2001	Spain	0		2001	Georgia
2002	USA	17		2002	China	2		2002	Japan	1		2002	Canada	0		2002	Australia	1		2002	France	1		2002	Italy	1		2002	Germany	0		2002	United Kingdom	4		2002	Hong Kong	1		2002	India	1		2002	Spain	0		2002	Georgia
2003	USA	14		2003	China	5		2003	Japan	5		2003	Canada	0		2003	Australia	4		2003	France	2		2003	Italy	1		2003	Germany	2		2003	United Kingdom	2		2003	Hong Kong	0		2003	India	1		2003	Spain	1		2003	Georgia
2004	USA	44		2004	China	4		2004	Japan	2		2004	Canada	2		2004	Australia	3		2004	France	3		2004	Italy	2		2004	Germany	2		2004	United Kingdom	4		2004	Hong Kong	2		2004	India	1		2004	Spain	2		2004	Georgia
2005	USA	6		2005	China	2		2005	Japan	3		2005	Canada	1		2005	Australia	1		2005	France	2		2005	Italy	1		2006	Germany	2		2005	United Kingdom	1		2005	Hong Kong	3		2005	India	0		2005	Spain	0		2005	Georgia
2006	USA	31		2006	China	4		2006	Japan	9		2006	Canada	3		2006	Australia	3		2006	France	1		2006	Italy	2		2005	Germany	1		2006	United Kingdom	2		2006	Hong Kong	3		2006	India	0		2006	Spain	0		2006	Georgia
2007	USA	28		2007	China	5		2007	Japan	6		2007	Canada	0		2007	Australia	2		2007	France	2		2007	Italy	4		2007	Germany	8		2007	United Kingdom	2		2007	Hong Kong	4		2007	India	0		2007	Spain	0		2007	Georgia
2008	USA	39		2008	China	17		2008	Japan	8		2008	Canada	4		2008	Australia	4		2008	France	4		2008	Italy	6		2008	Germany	4		2008	United Kingdom	11		2008	Hong Kong	3		2008	India	2		2008	Spain	1		2008	Georgia
2009	USA	166		2009	China	55		2009	Japan	24		2009	Canada	24		2009	Australia	34		2009	France	20		2009	Italy	15		2009	Germany	24		2009	United Kingdom	28		2009	Hong Kong	25		2009	India	9		2009	Spain	8		2009	Georgia
2010	USA	405		2010	China	167		2010	Japan	72		2010	Canada	75		2010	Australia	81		2010	France	50		2010	Italy	40		2010	Germany	32		2010	United Kingdom	60		2010	Hong Kong	54		2010	India	22		2010	Spain	48		2010	Georgia
2011	USA	380		2011	China	169		2011	Japan	112		2011	Canada	105		2011	Australia	82		2011	France	92		2011	Italy	82		2011	Germany	70		2011	United Kingdom	103		2011	Hong Kong	41		2011	India	39		2011	Spain	71		2011	Georgia
2012	USA	376		2012	China	127		2012	Japan	99		2012	Canada	80		2012	Australia	53		2012	France	58		2012	Italy	51		2012	Germany	50		2012	United Kingdom	87		2012	Hong Kong	33		2012	India	34		2012	Spain	65		2012	Georgia
2013	USA	246		2013	China	118		2013	Japan	69		2013	Canada	77		2013	Australia	45		2013	France	55		2013	Italy	38		2013	Germany	37		2013	United Kingdom	51		2013	Hong Kong	24		2013	India	27		2013	Spain	38		2013	Georgia
2014	USA	90		2014	China	76		2014	Japan	47		2014	Canada	44		2014	Australia	35		2014	France	29		2014	Italy	30		2014	Germany	39		2014	United Kingdom	38		2014	Hong Kong	29		2014	India	19		2014	Spain	18		2014	Georgia
2015	USA	81		2015	China	91		2015	Japan	45		2015	Canada	41		2015	Australia	30		2015	France	27		2015	Italy	16		2015	Germany	24		2015	United Kingdom	38		2015	Hong Kong	24		2015	India	20		2015	Spain	11		2015	Georgia
2016	USA	52		2016	China	65		2016	Japan	30		2016	Canada	15		2016	Australia	22		2016	France	16		2016	Italy	23		2016	Germany	25		2016	United Kingdom	26		2016	Hong Kong	20		2016	India	18		2016	Spain	18		2016	Georgia
2017	USA	46		2017	China	70		2017	Japan	28		2017	Canada	33		2017	Australia	15		2017	France	15		2017	Italy	6		2017	Germany	15		2017	United Kingdom	14		2017	Hong Kong	11		2017	India	14		2017	Spain	12		2017	Georgia
2018	USA	33		2018	China	95		2018	Japan	29		2018	Canada	21		2018	Australia	19		2018	France	22		2018	Italy	12		2018	Germany	14		2018	United Kingdom	18		2018	Hong Kong	20		2018	India	18		2018	Spain	11		2018	Georgia
2019	USA	29		2019	China	83		2019	Japan	21		2019	Canada	24		2019	Australia	16		2019	France	9		2019	Italy	13		2019	Germany	13		2019	United Kingdom	21		2019	Hong Kong	10		2019	India	25		2019	Spain	12		2019	Georgia
2020	USA	42		2020	China	100		2020	Japan	25		2020	Canada	24		2020	Australia	15		2020	France	18		2020	Italy	12		2020	Germany	15		2020	United Kingdom	31		2020	Hong Kong	18		2020	India	34		2020	Spain	9		2020	Georgia
2021	USA	56		2021	China	136		2021	Japan	20		2021	Canada	20		2021	Australia	15		2021	France	24		2021	Italy	24		2021	Germany	12		2021	United Kingdom	32		2021	Hong Kong	5		2021	India	24		2021	Spain	9		2021	Georgia
2022	USA	56		2022	China	104		2022	Japan	23		2022	Canada	21		2022	Australia	13		2022	France	23		2022	Italy	23		2022	Germany	10		2022	United Kingdom	7		2022	Hong Kong	5		2022	India	21		2022	Spain	5		2022	Georgia
2023	USA	29		2023	China	120		2023	Japan	11		2023	Canada	14		2023	Australia	14		2023	France	25		2023	Italy	7		2023	Germany	14		2023	United Kingdom	5		2023	Hong Kong	8		2023	India	14		2023	Spain	6		2023	Georgia
2024	USA	29		2024	China	141		2024	Japan	13		2024	Canada	18		2024	Australia	7		2024	France	15		2024	Italy	13		2024	Germany	5		2024	United Kingdom	13		2024	Hong Kong	11		2024	India	14		2024	Spain	4		2024	Georgia
2025	USA	17		2025	China	86		2025	Japan	7		2025	Canada	10		2025	Australia	4		2025	France	7		2025	Italy	4		2025	Germany	3		2025	United Kingdom	5		2025	Hong Kong	8		2025	India	4		2025	Spain	4		2025	Georgia
PubDate	Country	Number		PubDate	Country	Number		PubDate	Country	Number		PubDate	Country	Number		PubDate	Country	Number		PubDate	Country	Number		PubDate	Country	Number		PubDate	Country	Number		PubDate	Country	Number		PubDate	Country	Number		PubDate	Country	Number		PubDate	Country	Number		PubDate	Country
2000	Israel	0		2000	The Netherlands	0		2000	Belgium	0		2000	Iran	0		2000	Russia	0		2000	Norway	0		2000	Greece	0		2000	Poland	0		2000	Finland	0		2000	Argentina	0		2000	Saudi Arabia	0		2000	South Korea	0		2000	Austria
2001	Israel	3		2001	The Netherlands	1		2001	Belgium	0		2001	Iran	0		2001	Russia	0		2001	Norway	1		2001	Greece	0		2001	Poland	0		2001	Finland	0		2001	Argentina	0		2001	Saudi Arabia	0		2001	South Korea	1		2001	Austria
2002	Israel	1		2002	The Netherlands	2		2002	Belgium	0		2002	Iran	0		2002	Russia	3		2002	Norway	0		2002	Greece	0		2002	Poland	0		2002	Finland	0		2002	Argentina	1		2002	Saudi Arabia	0		2002	South Korea	0		2002	Austria
2003	Israel	3		2003	The Netherlands	0		2003	Belgium	0		2003	Iran	0		2003	Russia	2		2003	Norway	0		2003	Greece	0		2003	Poland	1		2003	Finland	0		2003	Argentina	1		2003	Saudi Arabia	0		2003	South Korea	0		2003	Austria
2004	Israel	3		2004	The Netherlands	0		2004	Belgium	0		2004	Iran	0		2004	Russia	2		2004	Norway	0		2004	Greece	0		2004	Poland	0		2004	Finland	0		2004	Argentina	2		2004	Saudi Arabia	0		2004	South Korea	0		2004	Austria
2005	Israel	1		2005	The Netherlands	0		2005	Belgium	0		2005	Iran	0		2005	Russia	1		2005	Norway	1		2005	Greece	0		2005	Poland	0		2005	Finland	0		2005	Argentina	0		2005	Saudi Arabia	0		2005	South Korea	0		2005	Austria
2006	Israel	1		2006	The Netherlands	0		2006	Belgium	0		2006	Iran	0		2006	Russia	3		2006	Norway	1		2006	Greece	0		2006	Poland	0		2006	Finland	1		2006	Argentina	0		2006	Saudi Arabia	0		2006	South Korea	0		2006	Austria
2007	Israel	0		2007	The Netherlands	3		2007	Belgium	1		2007	Iran	1		2007	Russia	2		2007	Norway	0		2007	Greece	0		2007	Poland	0		2007	Finland	1		2007	Argentina	0		2007	Saudi Arabia	0		2007	South Korea	0		2007	Austria
2008	Israel	2		2008	The Netherlands	3		2008	Belgium	4		2008	Iran	1		2008	Russia	1		2008	Norway	0		2008	Greece	1		2008	Poland	0		2008	Finland	0		2008	Argentina	0		2008	Saudi Arabia	0		2008	South Korea	0		2008	Austria
2009	Israel	4		2009	The Netherlands	13		2009	Belgium	4		2009	Iran	2		2009	Russia	0		2009	Norway	5		2009	Greece	8		2009	Poland	0		2009	Finland	2		2009	Argentina	4		2009	Saudi Arabia	2		2009	South Korea	0		2009	Austria
2010	Israel	18		2010	The Netherlands	19		2010	Belgium	10		2010	Iran	8		2010	Russia	1		2010	Norway	6		2010	Greece	17		2010	Poland	3		2010	Finland	8		2010	Argentina	20		2010	Saudi Arabia	7		2010	South Korea	4		2010	Austria
2011	Israel	28		2011	The Netherlands	19		2011	Belgium	11		2011	Iran	3		2011	Russia	5		2011	Norway	10		2011	Greece	19		2011	Poland	3		2011	Finland	4		2011	Argentina	12		2011	Saudi Arabia	9		2011	South Korea	6		2011	Austria
2012	Israel	10		2012	The Netherlands	13		2012	Belgium	13		2012	Iran	17		2012	Russia	6		2012	Norway	12		2012	Greece	7		2012	Poland	3		2012	Finland	9		2012	Argentina	8		2012	Saudi Arabia	18		2012	South Korea	13		2012	Austria
2013	Israel	5		2013	The Netherlands	18		2013	Belgium	4		2013	Iran	2		2013	Russia	2		2013	Norway	7		2013	Greece	7		2013	Poland	12		2013	Finland	8		2013	Argentina	7		2013	Saudi Arabia	2		2013	South Korea	11		2013	Austria
2014	Israel	6		2014	The Netherlands	9		2014	Belgium	17		2014	Iran	2		2014	Russia	2		2014	Norway	1		2014	Greece	4		2014	Poland	8		2014	Finland	6		2014	Argentina	4		2014	Saudi Arabia	5		2014	South Korea	2		2014	Austria
2015	Israel	8		2015	The Netherlands	8		2015	Belgium	4		2015	Iran	4		2015	Russia	2		2015	Norway	4		2015	Greece	4		2015	Poland	6		2015	Finland	8		2015	Argentina	4		2015	Saudi Arabia	1		2015	South Korea	4		2015	Austria
2016	Israel	4		2016	The Netherlands	0		2016	Belgium	11		2016	Iran	2		2016	Russia	7		2016	Norway	7		2016	Greece	2		2016	Poland	7		2016	Finland	6		2016	Argentina	5		2016	Saudi Arabia	2		2016	South Korea	2		2016	Austria
2017	Israel	2		2017	The Netherlands	2		2017	Belgium	5		2017	Iran	1		2017	Russia	6		2017	Norway	5		2017	Greece	4		2017	Poland	6		2017	Finland	2		2017	Argentina	1		2017	Saudi Arabia	5		2017	South Korea	2		2017	Austria
2018	Israel	5		2018	The Netherlands	1		2018	Belgium	6		2018	Iran	7		2018	Russia	3		2018	Norway	12		2018	Greece	1		2018	Poland	4		2018	Finland	10		2018	Argentina	2		2018	Saudi Arabia	5		2018	South Korea	8		2018	Austria
2019	Israel	3		2019	The Netherlands	0		2019	Belgium	6		2019	Iran	6		2019	Russia	11		2019	Norway	5		2019	Greece	7		2019	Poland	6		2019	Finland	4		2019	Argentina	0		2019	Saudi Arabia	1		2019	South Korea	3		2019	Austria
2020	Israel	5		2020	The Netherlands	4		2020	Belgium	1		2020	Iran	3		2020	Russia	10		2020	Norway	7		2020	Greece	4		2020	Poland	2		2020	Finland	1		2020	Argentina	2		2020	Saudi Arabia	3		2020	South Korea	4		2020	Austria
2021	Israel	2		2021	The Netherlands	0		2021	Belgium	7		2021	Iran	18		2021	Russia	15		2021	Norway	7		2021	Greece	5		2021	Poland	9		2021	Finland	1		2021	Argentina	2		2021	Saudi Arabia	7		2021	South Korea	3		2021	Austria
2022	Israel	4		2022	The Netherlands	1		2022	Belgium	4		2022	Iran	10		2022	Russia	11		2022	Norway	3		2022	Greece	1		2022	Poland	6		2022	Finland	5		2022	Argentina	0		2022	Saudi Arabia	0		2022	South Korea	2		2022	Austria
2023	Israel	2		2023	The Netherlands	1		2023	Belgium	4		2023	Iran	9		2023	Russia	7		2023	Norway	4		2023	Greece	1		2023	Poland	3		2023	Finland	1		2023	Argentina	1		2023	Saudi Arabia	0		2023	South Korea	2		2023	Austria
2024	Israel	1		2024	The Netherlands	1		2024	Belgium	1		2024	Iran	12		2024	Russia	5		2024	Norway	4		2024	Greece	0		2024	Poland	4		2024	Finland	2		2024	Argentina	3		2024	Saudi Arabia	3		2024	South Korea	3		2024	Austria
2025	Israel	0		2025	The Netherlands	0		2025	Belgium	2		2025	Iran	4		2025	Russia	2		2025	Norway	1		2025	Greece	1		2025	Poland	2		2025	Finland	3		2025	Argentina	2		2025	Saudi Arabia	1		2025	South Korea	1		2025	Austria
[truncated: 34 more columns]

## Sheet: Publication of articles on the 
Country	status	count
United States	developed	2316
Canada	developed	657
United Kingdom	developed	235
Germany	developed	422
South Korea	developed	71
Spain	developed	352
India	developing	361
France	developed	473
Australia	developed	521
Brazil	developing	223
Japan	developed	715
China	developing	1841
Mexico	developing	132
Italy	developed	428
Israel	developed	121
Belgium	developed	115
Sweden	developed	164
Switzerland	developed	131
Poland	developing	85
Netherlands	developed	324
Denmark	developed	60
Russia	developing	120
Malaysia	developing	44
Thailand	developing	177
Turkey	developing	138
Taiwan	developed	277
Austria	developed	67
Norway	developed	103
Finland	developed	83
Georgia	developing	318
Greece	developed	93
Singapore	developed	178
Saudi Arabia	developing	71
New Zealand	developed	59
Argentina	developing	80
Ireland	developed	51
Iran	developing	112
Egypt	developing	42
Chile	developing	42
Portugal	developed	46
