# Supplementary material for: Evolutionary trajectory and co-infection dynamics of human influenza A(H1N1) virus (2000–2025): an integrated framework informed by expert-informed bibliometrics
Source: Front Microbiol. 2026 Mar 26;17:1793244. doi: 10.3389/fmicb.2026.1793244 (PMC13064542; doi:10.3389/fmicb.2026.1793244)
Supplement: Supplementary file 6 — Table 6= Supplementary File S6 [file Table_6.xlsx]

## Sheet: Co-infection_Pathogens
Country	Year	Co-infection_Pathogens
Argentina	2009	influenza
Argentina	2010	influenza; streptococcus pneumoniae
Argentina	2012	influenza; respiratory syncytial virus
Argentina	2013	influenza
Argentina	2023	candida; influenza
Australia	1995	influenza
Australia	2009	influenza
Australia	2010	influenza; staphylococcus aureus
Australia	2011	influenza
Australia	2012	RSV; adenovirus; coronavirus; enterovirus; influenza; metapneumovirus; parainfluenza; respiratory syncytial virus; rhinovirus
Australia	2013	influenza
Australia	2018	influenza; streptococcus pneumoniae
Australia	2020	influenza
Australia	2021	candida; influenza
Australia	2022	SARS-CoV-2; coronavirus; influenza
Australia	2024	influenza
Austria	2010	influenza
Austria	2018	Not specified
Austria	2024	candida; influenza
Belgium	2011	influenza
Belgium	2013	influenza
Belgium	2014	klebsiella pneumoniae
Belgium	2020	influenza
Belgium	2021	influenza
Belgium	2023	RSV; candida; coronavirus; influenza; respiratory syncytial virus
Brazil	2010	Not specified; influenza
Brazil	2011	influenza; metapneumovirus; rhinovirus
Brazil	2012	adenovirus; influenza
Brazil	2013	influenza
Brazil	2017	influenza
Brazil	2018	adenovirus; bocavirus; enterovirus; influenza; metapneumovirus; rhinovirus
Brazil	2019	adenovirus; coronavirus; influenza; metapneumovirus; parainfluenza; respiratory syncytial virus; rhinovirus
Brazil	2022	influenza
Brazil	2023	influenza
Brazil	2025	adenovirus; influenza; metapneumovirus; parainfluenza; respiratory syncytial virus
Bulgaria	2019	RSV; adenovirus; bocavirus; influenza; metapneumovirus; parainfluenza; respiratory syncytial virus; rhinovirus
Bulgaria	2021	bocavirus
Bulgaria	2024	Not specified; RSV; SARS-CoV-2; bocavirus; coronavirus; influenza; respiratory syncytial virus; rhinovirus
Bulgaria	2025	RSV; influenza; rhinovirus
Canada	2009	influenza
Canada	2010	influenza
Canada	2011	Not specified; influenza
Canada	2012	Not specified; influenza
Canada	2013	enterovirus; influenza; respiratory syncytial virus; rhinovirus
Canada	2017	influenza
Canada	2020	influenza
Canada	2021	SARS-CoV-2; candida; influenza
Canada	2022	RSV; SARS-CoV-2; coronavirus; influenza; respiratory syncytial virus
Canada	2023	influenza
Canada	2024	SARS-CoV-2; influenza
Canada	2025	RSV; influenza; respiratory syncytial virus
Chile	2012	influenza
China	2005	candida; influenza
China	2009	influenza
China	2010	aspergillus; influenza; staphylococcus aureus
China	2011	influenza
China	2012	Not specified; influenza
China	2013	RSV; adenovirus; influenza; metapneumovirus; respiratory syncytial virus
China	2016	influenza
China	2017	candida; influenza; parainfluenza; respiratory syncytial virus
China	2018	Not specified; candida; influenza
China	2019	Not specified; enterovirus; influenza; rhinovirus
China	2020	Not specified; coronavirus; influenza
China	2021	MERS; Not specified; RSV; SARS-CoV-2; adenovirus; candida; coronavirus; haemophilus influenzae; influenza; klebsiella pneumoniae; pseudomonas aeruginosa; staphylococcus aureus; streptococcus pneumoniae
China	2022	Not specified; RSV; SARS-CoV-2; adenovirus; aspergillus; candida; coronavirus; enterovirus; influenza; mycoplasma pneumoniae; parainfluenza; respiratory syncytial virus; rhinovirus; staphylococcus aureus
China	2023	MERS; Not specified; RSV; SARS-CoV-2; adenovirus; candida; coronavirus; influenza; metapneumovirus; mycoplasma pneumoniae; parainfluenza; respiratory syncytial virus; rhinovirus; staphylococcus aureus
China	2024	MERS; Not specified; RSV; SARS-CoV-2; adenovirus; bocavirus; candida; coronavirus; influenza; klebsiella pneumoniae; metapneumovirus; parainfluenza; pseudomonas aeruginosa; respiratory syncytial virus; rhinovirus; staphylococcus aureus
China	2025	Not specified; RSV; SARS-CoV-2; adenovirus; bocavirus; candida; coronavirus; influenza; metapneumovirus; mycoplasma pneumoniae; parainfluenza; respiratory syncytial virus; rhinovirus
Colombia	2011	influenza; respiratory syncytial virus
Denmark	2013	influenza
Denmark	2024	SARS-CoV-2; influenza
Egypt	2021	SARS-CoV-2; influenza
Egypt	2022	influenza
Egypt	2024	influenza
Ethiopia	2018	influenza
Finland	1995	influenza
Finland	2017	influenza
France	2008	influenza
France	2010	influenza; rhinovirus
France	2011	influenza; respiratory syncytial virus; staphylococcus aureus; streptococcus pneumoniae
France	2012	Not specified; adenovirus; coronavirus; enterovirus; influenza; metapneumovirus; parainfluenza; rhinovirus
France	2013	influenza
France	2016	influenza; streptococcus pneumoniae
France	2017	influenza
France	2018	influenza
France	2019	influenza
France	2020	SARS-CoV-2; coronavirus; influenza
France	2021	influenza
France	2022	SARS-CoV-2
France	2024	influenza
France	2025	MERS; influenza
Georgia	2012	influenza
Georgia	2013	influenza
Georgia	2017	influenza
Georgia	2018	influenza
Georgia	2019	influenza
Georgia	2020	MERS; SARS-CoV-2; coronavirus; influenza
Georgia	2023	RSV; SARS-CoV-2; candida; influenza; respiratory syncytial virus
Georgia	2024	Not specified; influenza
Germany	1996	MERS; influenza
Germany	2010	influenza
Germany	2017	influenza
Germany	2018	candida; influenza
Germany	2019	influenza
Germany	2020	RSV; adenovirus; candida; coronavirus; influenza; mycoplasma pneumoniae
Germany	2021	Not specified; SARS-CoV-2; coronavirus; influenza; streptococcus pneumoniae
Germany	2022	influenza
Germany	2023	SARS-CoV-2; influenza
Germany	2025	SARS-CoV-2; candida; influenza
Ghana	2012	influenza
Greece	2010	influenza
Greece	2011	influenza
Hong Kong	2009	influenza; staphylococcus aureus
Hong Kong	2010	influenza; parainfluenza
Hong Kong	2011	influenza
Hong Kong	2012	influenza
Hong Kong	2013	Not specified; haemophilus influenzae; influenza; pseudomonas aeruginosa; respiratory syncytial virus; streptococcus pneumoniae; tuberculosis
Hong Kong	2018	coronavirus; influenza
Hong Kong	2019	influenza
Hong Kong	2021	SARS-CoV-2; coronavirus; influenza
Hong Kong	2022	Not specified
Hong Kong	2023	Not specified
Hong Kong	2024	SARS-CoV-2; coronavirus; influenza
Hong Kong	2025	SARS-CoV-2; influenza
Iceland	2012	influenza
India	1995	influenza
India	2009	influenza
India	2010	candida; influenza
India	2011	Not specified; influenza
India	2012	influenza
India	2013	influenza
India	2016	adenovirus; influenza; metapneumovirus; mycoplasma pneumoniae; rhinovirus; staphylococcus aureus; streptococcus pneumoniae
India	2017	RSV; influenza; respiratory syncytial virus
India	2018	MERS; influenza
India	2019	Not specified; RSV; adenovirus; aspergillus; bocavirus; chlamydia pneumoniae; coronavirus; enterovirus; haemophilus influenzae; influenza; metapneumovirus; mycoplasma pneumoniae; parainfluenza; respiratory syncytial virus; rhinovirus
India	2020	aspergillus; candida; influenza; tuberculosis
India	2021	RSV; adenovirus; coronavirus; enterovirus; influenza
India	2024	RSV; SARS-CoV-2; adenovirus; influenza; parainfluenza
Indonesia	2020	influenza
Iran	2011	influenza
Iran	2012	RSV; influenza; respiratory syncytial virus
Iran	2013	candida; influenza
Iran	2019	influenza
Iran	2020	SARS-CoV-2; coronavirus; influenza
Iran	2021	RSV; SARS-CoV-2; adenovirus; bocavirus; coronavirus; influenza; metapneumovirus; parainfluenza; respiratory syncytial virus
Iran	2022	candida; coronavirus; influenza
Iran	2024	staphylococcus aureus
Ireland	2019	influenza
Ireland	2020	MERS; influenza; tuberculosis
Israel	1996	influenza
Israel	2011	influenza
Israel	2012	RSV; influenza; respiratory syncytial virus
Israel	2017	influenza
Israel	2020	SARS-CoV-2; candida; influenza
Israel	2022	influenza
Italy	1993	influenza
Italy	2005	RSV; adenovirus; coronavirus; influenza; metapneumovirus; parainfluenza; respiratory syncytial virus
Italy	2010	influenza
Italy	2011	influenza; legionella
Italy	2013	influenza
Italy	2014	influenza
Italy	2018	influenza; respiratory syncytial virus
Italy	2020	SARS-CoV-2; influenza
Italy	2021	SARS-CoV-2; coronavirus; influenza
Italy	2024	SARS-CoV-2; adenovirus; coronavirus; influenza
Italy	2025	Not specified
Japan	1996	influenza
Japan	2005	influenza
Japan	2006	influenza
Japan	2008	influenza
Japan	2010	Not specified; influenza
Japan	2011	influenza
Japan	2012	influenza
Japan	2013	adenovirus; influenza; respiratory syncytial virus; rhinovirus
Japan	2016	Not specified
Japan	2017	influenza
Japan	2018	influenza
Japan	2019	influenza
Japan	2020	SARS-CoV-2; coronavirus; influenza
Japan	2021	aspergillus; influenza
Japan	2022	Not specified; SARS-CoV-2; coronavirus; influenza; streptococcus pneumoniae
Japan	2023	influenza
Japan	2024	SARS-CoV-2; coronavirus; influenza
Japan	2025	RSV; influenza; respiratory syncytial virus
Jordan	2025	MERS; influenza
Kazakhstan	2023	adenovirus; bocavirus; coronavirus; influenza; metapneumovirus; respiratory syncytial virus; rhinovirus
Kazakhstan	2024	adenovirus; bocavirus; coronavirus; influenza
Kenya	2020	influenza
Kuwait	2012	influenza
Lithuania	2017	influenza
Malaysia	2011	influenza; mycoplasma pneumoniae; staphylococcus aureus
Malaysia	2013	influenza
Malaysia	2020	influenza
Malaysia	2023	RSV; influenza; mycoplasma pneumoniae
Mexico	2011	influenza
Mexico	2013	influenza
Mexico	2018	influenza
Mexico	2021	coronavirus; influenza
Mexico	2024	RSV; coronavirus; influenza; respiratory syncytial virus; rhinovirus
Morocco	2020	adenovirus; coronavirus; influenza; metapneumovirus; parainfluenza; respiratory syncytial virus; rhinovirus
Nepal	2018	adenovirus; bocavirus; coronavirus; enterovirus; influenza; metapneumovirus; parainfluenza; respiratory syncytial virus; rhinovirus
Netherlands	2007	influenza
Netherlands	2017	influenza
Netherlands	2020	influenza
New Zealand	2010	influenza
New Zealand	2011	influenza
New Zealand	2019	influenza
New Zealand	2021	influenza
Nicaragua	2010	influenza
Nigeria	2010	influenza
Nigeria	2020	influenza
Nigeria	2022	SARS-CoV-2; influenza
Nigeria	2024	influenza
Norway	2011	influenza
Norway	2020	influenza
Norway	2024	coronavirus; influenza; metapneumovirus; respiratory syncytial virus
Oman	2012	influenza
Oman	2020	influenza; parainfluenza; rhinovirus
Pakistan	2021	SARS-CoV-2; influenza
Pakistan	2024	influenza; tuberculosis
Pakistan	2025	SARS-CoV-2; influenza
Panama	2021	RSV; adenovirus; influenza; metapneumovirus; parainfluenza; respiratory syncytial virus; rhinovirus
Poland	2011	influenza
Poland	2013	RSV; coronavirus; influenza; parainfluenza; respiratory syncytial virus
Poland	2017	influenza
Poland	2018	influenza
Poland	2019	RSV; influenza
Poland	2021	RSV; influenza; respiratory syncytial virus
Poland	2022	candida; influenza
Poland	2025	SARS-CoV-2; haemophilus influenzae; influenza; klebsiella pneumoniae; rhinovirus; staphylococcus aureus
Portugal	2018	influenza
Portugal	2021	RSV; influenza; respiratory syncytial virus
Puerto Rico	2011	enterovirus; influenza
Romania	2021	RSV; influenza; respiratory syncytial virus
Romania	2023	SARS-CoV-2; influenza
Russia	2008	MERS; influenza
Russia	2018	influenza
Russia	2021	RSV; influenza
Russia	2025	SARS-CoV-2; influenza
Saudi Arabia	2009	influenza
Saudi Arabia	2010	influenza
Saudi Arabia	2012	influenza
Saudi Arabia	2017	influenza; tuberculosis
Saudi Arabia	2018	influenza
Saudi Arabia	2021	RSV; adenovirus; bocavirus; chlamydia pneumoniae; coronavirus; enterovirus; influenza; rhinovirus
Saudi Arabia	2024	influenza
Senegal	2019	RSV; influenza
Serbia	2023	influenza
Singapore	2010	influenza
Singapore	2011	influenza
Singapore	2012	influenza
Singapore	2020	MERS; coronavirus; influenza; tuberculosis
Singapore	2025	influenza
Slovakia	2000	adenovirus; influenza; mycoplasma pneumoniae
South Africa	2009	influenza; tuberculosis
South Africa	2012	RSV; adenovirus; enterovirus; influenza; metapneumovirus; parainfluenza; respiratory syncytial virus; rhinovirus
South Africa	2021	coronavirus; influenza
South Korea	2012	influenza
South Korea	2014	influenza
Spain	2010	influenza; staphylococcus aureus
Spain	2011	Not specified; influenza; streptococcus pneumoniae
Spain	2012	RSV; adenovirus; bordetella pertussis; influenza; legionella; metapneumovirus; mycoplasma pneumoniae; parainfluenza; pseudomonas aeruginosa; respiratory syncytial virus; rhinovirus; staphylococcus aureus; streptococcus pneumoniae
Spain	2013	influenza
Spain	2016	influenza
Spain	2017	influenza
Spain	2018	influenza
Spain	2021	influenza
Spain	2023	haemophilus influenzae; influenza; pseudomonas aeruginosa; staphylococcus aureus; streptococcus pneumoniae
Spain	2024	Not specified
Spain	2025	Not specified
Sri Lanka	2024	SARS-CoV-2; influenza
Sri Lanka	2025	SARS-CoV-2; influenza
Sweden	2009	influenza
Sweden	2012	influenza; rhinovirus
Sweden	2013	influenza
Sweden	2018	influenza
Sweden	2019	Not specified; influenza
Sweden	2025	influenza
Switzerland	2011	influenza
Switzerland	2013	influenza; legionella
Switzerland	2020	SARS-CoV-2; coronavirus; influenza
Switzerland	2021	influenza
Switzerland	2023	influenza
Switzerland	2025	candida; influenza
Taiwan	2010	Not specified
Taiwan	2011	haemophilus influenzae; influenza; staphylococcus aureus; streptococcus pneumoniae; tuberculosis
Taiwan	2012	haemophilus influenzae; influenza; klebsiella pneumoniae; staphylococcus aureus; streptococcus pneumoniae
Taiwan	2013	influenza
Taiwan	2019	influenza; pseudomonas aeruginosa
Taiwan	2022	SARS-CoV-2; coronavirus; influenza
Thailand	2009	influenza
Thailand	2010	influenza
Thailand	2011	influenza
Thailand	2012	enterovirus; influenza
Thailand	2017	influenza
Thailand	2021	influenza
Thailand	2023	Not specified
Thailand	2024	RSV; SARS-CoV-2; coronavirus; influenza; respiratory syncytial virus
Tunisia	2013	RSV; influenza
Tunisia	2019	influenza
Tunisia	2022	influenza
Turkey	2011	influenza
Turkey	2012	Not specified; influenza
Uganda	2023	influenza
United Kingdom	1995	influenza
United Kingdom	1998	RSV; enterovirus; influenza; parainfluenza; respiratory syncytial virus
United Kingdom	2011	influenza
United Kingdom	2012	influenza
United Kingdom	2013	RSV; influenza; respiratory syncytial virus
United Kingdom	2018	Not specified
United Kingdom	2020	Not specified
United Kingdom	2021	influenza
United Kingdom	2024	RSV; influenza; respiratory syncytial virus
United States	2007	influenza
United States	2009	influenza
United States	2010	influenza
United States	2011	coronavirus; influenza; rhinovirus
United States	2012	influenza
United States	2013	influenza; streptococcus pneumoniae
United States	2018	influenza; streptococcus pneumoniae
United States	2019	influenza
United States	2020	MERS; SARS-CoV-2; influenza
United States	2021	influenza
United States	2022	influenza
United States	2024	influenza
United States	2025	influenza
Venezuela	2012	adenovirus; influenza; parainfluenza; respiratory syncytial virus
Vietnam	2009	influenza
Vietnam	2021	influenza
Yemen	2022	influenza

## Sheet: USA
Country	Year	influenza	adenovirus	parainfluenza	respiratory syncytial virus	RSV	coronavirus	SARS-CoV-2	MERS	rhinovirus	enterovirus	metapneumovirus	bocavirus	streptococcus pneumoniae	staphylococcus aureus	haemophilus influenzae	klebsiella pneumoniae	mycoplasma pneumoniae	chlamydia pneumoniae	legionella	bordetella pertussis	pseudomonas aeruginosa	tuberculosis	aspergillus	candida
United States	2000	-	-	-	-	-	-	-	-	-	-	-	-	-	-	-	-	-	-	-	-	-	-	-	-
United States	2001	-	-	-	-	-	-	-	-	-	-	-	-	-	-	-	-	-	-	-	-	-	-	-	-
United States	2002	-	-	-	-	-	-	-	-	-	-	-	-	-	-	-	-	-	-	-	-	-	-	-	-
United States	2003	-	-	-	-	-	-	-	-	-	-	-	-	-	-	-	-	-	-	-	-	-	-	-	-
United States	2004	-	-	-	-	-	-	-	-	-	-	-	-	-	-	-	-	-	-	-	-	-	-	-	-
United States	2005	-	-	-	-	-	-	-	-	-	-	-	-	-	-	-	-	-	-	-	-	-	-	-	-
United States	2006	-	-	-	-	-	-	-	-	-	-	-	-	-	-	-	-	-	-	-	-	-	-	-	-
United States	2007	-	-	-	-	-	-	-	-	-	-	-	-	-	-	-	-	-	-	-	-	-	-	-	-
United States	2008	＋	-	-	-	-	-	-	-	-	-	-	-	-	-	-	-	-	-	-	-	-	-	-	-
United States	2009	＋	-	-	-	-	-	-	-	-	-	-	-	-	-	-	-	-	-	-	-	-	-	-	-
United States	2010	＋	-	-	-	-	-	-	-	-	-	-	-	-	-	-	-	-	-	-	-	-	-	-	-
United States	2011	＋	-	-	-	-	＋	-	-	＋	-	-	-	-	-	-	-	-	-	-	-	-	-	-	-
United States	2012	＋	-	-	-	-	-	-	-	-	-	-	-	-	-	-	-	-	-	-	-	-	-	-	-
United States	2013	＋	-	-	-	-	-	-	-	-	-	-	-	＋	-	-	-	-	-	-	-	-	-	-	-
United States	2014	＋	-	-	-	-	-	-	-	-	-	-	-	-	-	-	-	-	-	-	-	-	-	-	-
United States	2015	＋	-	-	-	-	-	-	-	-	-	-	-	-	-	-	-	-	-	-	-	-	-	-	-
United States	2016	＋	-	-	-	-	-	-	-	-	-	-	-	-	-	-	-	-	-	-	-	-	-	-	-
United States	2017	＋	-	-	-	-	-	-	-	-	-	-	-	-	-	-	-	-	-	-	-	-	-	-	-
United States	2018	＋	-	-	-	-	-	-	-	-	-	-	-	＋	-	-	-	-	-	-	-	-	-	-	-
United States	2019	＋	-	-	-	-	-	-	-	-	-	-	-	-	-	-	-	-	-	-	-	-	-	-	-
United States	2020	＋	-	-	-	-	-	＋	＋	-	-	-	-	-	-	-	-	-	-	-	-	-	-	-	-
United States	2021	＋	-	-	-	-	-	-	-	-	-	-	-	-	-	-	-	-	-	-	-	-	-	-	-
United States	2022	＋	-	-	-	-	-	-	-	-	-	-	-	-	-	-	-	-	-	-	-	-	-	-	-
United States	2023	＋	-	-	-	-	-	-	-	-	-	-	-	-	-	-	-	-	-	-	-	-	-	-	-
United States	2024	＋	-	-	-	-	-	-	-	-	-	-	-	-	-	-	-	-	-	-	-	-	-	-	-
United States	2025	＋	-	-	-	-	-	-	-	-	-	-	-	-	-	-	-	-	-	-	-	-	-	-	-

## Sheet: Japan
Country	Year	influenza	adenovirus	parainfluenza	respiratory syncytial virus	RSV	coronavirus	SARS-CoV-2	MERS	rhinovirus	enterovirus	metapneumovirus	bocavirus	streptococcus pneumoniae	staphylococcus aureus	haemophilus influenzae	klebsiella pneumoniae	mycoplasma pneumoniae	chlamydia pneumoniae	legionella	bordetella pertussis	pseudomonas aeruginosa	tuberculosis	aspergillus	candida
Japan	2000	-	-	-	-	-	-	-	-	-	-	-	-	-	-	-	-	-	-	-	-	-	-	-	-
Japan	2001	-	-	-	-	-	-	-	-	-	-	-	-	-	-	-	-	-	-	-	-	-	-	-	-
Japan	2002	-	-	-	-	-	-	-	-	-	-	-	-	-	-	-	-	-	-	-	-	-	-	-	-
Japan	2003	-	-	-	-	-	-	-	-	-	-	-	-	-	-	-	-	-	-	-	-	-	-	-	-
Japan	2004	-	-	-	-	-	-	-	-	-	-	-	-	-	-	-	-	-	-	-	-	-	-	-	-
Japan	2005	-	-	-	-	-	-	-	-	-	-	-	-	-	-	-	-	-	-	-	-	-	-	-	-
Japan	2006	＋	-	-	-	-	-	-	-	-	-	-	-	-	-	-	-	-	-	-	-	-	-	-	-
Japan	2007	＋	-	-	-	-	-	-	-	-	-	-	-	-	-	-	-	-	-	-	-	-	-	-	-
Japan	2008	＋	-	-	-	-	-	-	-	-	-	-	-	-	-	-	-	-	-	-	-	-	-	-	-
Japan	2009	＋	-	-	-	-	-	-	-	-	-	-	-	-	-	-	-	-	-	-	-	-	-	-	-
Japan	2010	＋	-	-	-	-	-	-	-	-	-	-	-	-	-	-	-	-	-	-	-	-	-	-	-
Japan	2011	＋	-	-	-	-	-	-	-	-	-	-	-	-	-	-	-	-	-	-	-	-	-	-	-
Japan	2012	＋	-	-	-	-	-	-	-	-	-	-	-	-	-	-	-	-	-	-	-	-	-	-	-
Japan	2013	＋	＋	-	＋	-	-	-	-	＋	-	-	-	-	-	-	-	-	-	-	-	-	-	-	-
Japan	2014	＋	-	-	-	-	-	-	-	-	-	-	-	-	-	-	-	-	-	-	-	-	-	-	-
Japan	2015	＋	-	-	-	-	-	-	-	-	-	-	-	-	-	-	-	-	-	-	-	-	-	-	-
Japan	2016	＋	-	-	-	-	-	-	-	-	-	-	-	-	-	-	-	-	-	-	-	-	-	-	-
Japan	2017	＋	-	-	-	-	-	-	-	-	-	-	-	-	-	-	-	-	-	-	-	-	-	-	-
Japan	2018	＋	-	-	-	-	-	-	-	-	-	-	-	-	-	-	-	-	-	-	-	-	-	-	-
Japan	2019	＋	-	-	-	-	-	-	-	-	-	-	-	-	-	-	-	-	-	-	-	-	-	-	-
Japan	2020	＋	-	-	-	-	＋	＋	-	-	-	-	-	-	-	-	-	-	-	-	-	-	-	-	-
Japan	2021	＋	-	-	-	-	-	-	-	-	-	-	-	-	-	-	-	-	-	-	-	-	-	＋	-
Japan	2022	＋	-	-	-	-	-	-	-	-	-	-	-	-	＋	-	-	-	-	-	-	-	-	-	-
Japan	2023	＋	-	-	-	-	-	-	-	-	-	-	-	-	-	-	-	-	-	-	-	-	-	-	-
Japan	2024	＋	-	-	-	-	＋	＋	-	-	-	-	-	-	-	-	-	-	-	-	-	-	-	-	-
Japan	2025	＋	-	-	-	＋	＋	＋	-	-	-	-	-	-	-	-	-	-	-	-	-	-	-	-	-

## Sheet: China
Country	Year	influenza	adenovirus	parainfluenza	respiratory syncytial virus	RSV	coronavirus	SARS-CoV-2	MERS	rhinovirus	enterovirus	metapneumovirus	bocavirus	streptococcus pneumoniae	staphylococcus aureus	haemophilus influenzae	klebsiella pneumoniae	mycoplasma pneumoniae	chlamydia pneumoniae	legionella	bordetella pertussis	pseudomonas aeruginosa	tuberculosis	aspergillus	candida
China	2000	-	-	-	-	-	-	-	-	-	-	-	-	-	-	-	-	-	-	-	-	-	-	-	-
China	2001	-	-	-	-	-	-	-	-	-	-	-	-	-	-	-	-	-	-	-	-	-	-	-	-
China	2002	-	-	-	-	-	-	-	-	-	-	-	-	-	-	-	-	-	-	-	-	-	-	-	-
China	2003	-	-	-	-	-	-	-	-	-	-	-	-	-	-	-	-	-	-	-	-	-	-	-	-
China	2004	-	-	-	-	-	-	-	-	-	-	-	-	-	-	-	-	-	-	-	-	-	-	-	-
China	2005	＋	-	-	-	-	-	-	-	-	-	-	-	-	-	-	-	-	-	-	-	-	-	-	＋
China	2006	＋	-	-	-	-	-	-	-	-	-	-	-	-	-	-	-	-	-	-	-	-	-	-	-
China	2007	＋	-	-	-	-	-	-	-	-	-	-	-	-	-	-	-	-	-	-	-	-	-	-	-
China	2008	＋	-	-	-	-	-	-	-	-	-	-	-	-	-	-	-	-	-	-	-	-	-	-	-
China	2009	＋	-	-	-	-	-	-	-	-	-	-	-	-	-	-	-	-	-	-	-	-	-	-	-
China	2010	＋	-	-	-	-	-	-	-	-	-	-	-	-	＋	-	-	-	-	-	-	-	-	＋	-
China	2011	＋	-	-	-	-	-	-	-	-	-	-	-	-	-	-	-	-	-	-	-	-	-	-	-
China	2012	＋	-	-	-	-	-	-	-	-	-	-	-	-	-	-	-	-	-	-	-	-	-	-	-
China	2013	＋	＋	-	＋	＋	-	-	-	-	-	＋	-	-	-	-	-	-	-	-	-	-	-	-	-
China	2014	＋	-	-	-	-	-	-	-	-	-	-	-	-	-	-	-	-	-	-	-	-	-	-	-
China	2015	＋	-	-	-	-	-	-	-	-	-	-	-	-	-	-	-	-	-	-	-	-	-	-	-
China	2016	＋	-	-	-	-	-	-	-	-	-	-	-	-	-	-	-	-	-	-	-	-	-	-	-
China	2017	＋	-	＋	＋	-	-	-	-	-	-	-	-	-	-	-	-	-	-	-	-	-	-	-	＋
China	2018	＋	-	-	-	-	-	-	-	-	-	-	-	-	-	-	-	-	-	-	-	-	-	-	＋
China	2019	＋	-	-	-	-	-	-	-	＋	＋	-	-	-	-	-	-	-	-	-	-	-	-	-	-
China	2020	＋	-	-	-	-	＋	-	-	-	-	-	-	-	-	-	-	-	-	-	-	-	-	-	-
China	2021	＋	＋	-	-	＋	＋	＋	＋	-	-	-	-	＋	＋	＋	＋	-	-	-	-	＋	-	-	＋
China	2022	＋	＋	＋	＋	＋	＋	＋	-	＋	＋	-	-	-	＋	-	-	＋	-	-	-	-	-	＋	＋
China	2023	＋	＋	＋	＋	＋	＋	＋	＋	＋	-	＋	-	-	＋	-	-	＋	-	-	-	-	-	-	＋
China	2024	＋	＋	＋	＋	＋	＋	＋	＋	＋	-	＋	＋	-	＋	-	＋	-	-	-	-	-	-	-	＋
China	2025	＋	＋	＋	＋	＋	＋	＋	-	＋	-	＋	＋	-	-	-	-	＋	-	-	-	-	-	-	＋

## Sheet: France
Country	Year	influenza	adenovirus	parainfluenza	respiratory syncytial virus	RSV	coronavirus	SARS-CoV-2	MERS	rhinovirus	enterovirus	metapneumovirus	bocavirus	streptococcus pneumoniae	staphylococcus aureus	haemophilus influenzae	klebsiella pneumoniae	mycoplasma pneumoniae	chlamydia pneumoniae	legionella	bordetella pertussis	pseudomonas aeruginosa	tuberculosis	aspergillus	candida
France	2000	＋	-	-	-	-	-	-	-	-	-	-	-	-	-	-	-	-	-	-	-	-	-	-	-
France	2001	＋	-	-	-	-	-	-	-	-	-	-	-	-	-	-	-	-	-	-	-	-	-	-	-
France	2002	＋	-	-	-	-	-	-	-	-	-	-	-	-	-	-	-	-	-	-	-	-	-	-	-
France	2003	＋	-	-	-	-	-	-	-	-	-	-	-	-	-	-	-	-	-	-	-	-	-	-	-
France	2004	＋	-	-	-	-	-	-	-	-	-	-	-	-	-	-	-	-	-	-	-	-	-	-	-
France	2005	＋	-	-	-	-	-	-	-	-	-	-	-	-	-	-	-	-	-	-	-	-	-	-	-
France	2006	＋	-	-	-	-	-	-	-	-	-	-	-	-	-	-	-	-	-	-	-	-	-	-	-
France	2007	＋	-	-	-	-	-	-	-	-	-	-	-	-	-	-	-	-	-	-	-	-	-	-	-
France	2008	＋	-	-	-	-	-	-	-		-	-	-	-	-	-	-	-	-	-	-	-	-	-	-
France	2009	＋	-	-	-	-	-	-	-	-	-	-	-	-	-	-	-	-	-	-	-	-	-	-	-
France	2010	＋	-	-	-	-	-	-	-	＋	-	-	-	-	-	-	-	-	-	-	-	-	-	-	-
France	2011	＋	-	-	＋	-	-	-	-	-	-	-	-	＋	＋	-	-	-	-	-	-	-	-	-	-
France	2012	＋	＋	＋	-	-	＋	-	-	＋	＋	＋	-	-	-	-	-	-	-	-	-	-	-	-	-
France	2013	＋	-	-	-	-	-	-	-	-	-	-	-	-	-	-	-	-	-	-	-	-	-	-	-
France	2014	＋	-	-	-	-	-	-	-	-	-	-	-	-	-	-	-	-	-	-	-	-	-	-	-
France	2015	＋	-	-	-	-	-	-	-	-	-	-	-	-	-	-	-	-	-	-	-	-	-	-	-
France	2016	＋	-	-	-	-	-	-	-	-	-	-	-	＋	-	-	-	-	-	-	-	-	-	-	-
France	2017	＋	-	-	-	-	-	-	-	-	-	-	-	-	-	-	-	-	-	-	-	-	-	-	-
France	2018	＋	-	-	-	-	-	-	-	-	-	-	-	-	-	-	-	-	-	-	-	-	-	-	-
France	2019	＋	-	-	-	-	-	-	-	-	-	-	-	-	-	-	-	-	-	-	-	-	-	-	-
France	2020	＋	-	-	-	-	＋	＋	-	-	-	-	-	-	-	-	-	-	-	-	-	-	-	-	-
France	2021	＋	-	-	-	-	-	-	-	-	-	-	-	-	-	-	-	-	-	-	-	-	-	-	-
France	2022	＋	-	-	-	-	-	＋	-	-	-	-	-	-	-	-	-	-	-	-	-	-	-	-	-
France	2023	＋	-	-	-	-	-	-	-	-	-	-	-	-	-	-	-	-	-	-	-	-	-	-	-
France	2024	＋	-	-	-	-	-	-	-	-	-	-	-	-	-	-	-	-	-	-	-	-	-	-	-
France	2025	＋	-	-	-	-	-	-	＋	-	-	-	-	-	-	-	-	-	-	-	-	-	-	-	-

## Sheet: India
Country	Year	influenza	adenovirus	parainfluenza	respiratory syncytial virus	RSV	coronavirus	SARS-CoV-2	MERS	rhinovirus	enterovirus	metapneumovirus	bocavirus	streptococcus pneumoniae	staphylococcus aureus	haemophilus influenzae	klebsiella pneumoniae	mycoplasma pneumoniae	chlamydia pneumoniae	legionella	bordetella pertussis	pseudomonas aeruginosa	tuberculosis	aspergillus	candida
India	2000	＋	-	-	-	-	-	-	-	-	-	-	-	-	-	-	-	-	-	-	-	-	-	-	-
India	2001	＋	-	-	-	-	-	-	-	-	-	-	-	-	-	-	-	-	-	-	-	-	-	-	-
India	2002	＋	-	-	-	-	-	-	-	-	-	-	-	-	-	-	-	-	-	-	-	-	-	-	-
India	2003	＋	-	-	-	-	-	-	-	-	-	-	-	-	-	-	-	-	-	-	-	-	-	-	-
India	2004	＋	-	-	-	-	-	-	-	-	-	-	-	-	-	-	-	-	-	-	-	-	-	-	-
India	2005	＋	-	-	-	-	-	-	-	-	-	-	-	-	-	-	-	-	-	-	-	-	-	-	-
India	2006	＋	-	-	-	-	-	-	-	-	-	-	-	-	-	-	-	-	-	-	-	-	-	-	-
India	2007	＋	-	-	-	-	-	-	-	-	-	-	-	-	-	-	-	-	-	-	-	-	-	-	-
India	2008	＋	-	-	-	-	-	-	-	-	-	-	-	-	-	-	-	-	-	-	-	-	-	-	-
India	2009	＋	-	-	-	-	-	-	-	-	-	-	-	-	-	-	-	-	-	-	-	-	-	-	-
India	2010	＋	-	-	-	-	-	-	-	-	-	-	-	-	-	-	-	-	-	-	-	-	-	-	＋
India	2011	＋	-	-	-	-	-	-	-	-	-	-	-	-	-	-	-	-	-	-	-	-	-	-	-
India	2012	＋	-	-	-	-	-	-	-	-	-	-	-	-	-	-	-	-	-	-	-	-	-	-	-
India	2013	＋	-	-	-	-	-	-	-	-	-	-	-	-	-	-	-	-	-	-	-	-	-	-	-
India	2014	＋	-	-	-	-	-	-	-	-	-	-	-	-	-	-	-	-	-	-	-	-	-	-	-
India	2015	＋	-	-	-	-	-	-	-	-	-	-	-	-	-	-	-	-	-	-	-	-	-	-	-
India	2016	＋	＋	-	-	-	-	-	-	＋	-	＋	-	＋	＋	-	-	＋	-	-	-	-	-	-	-
India	2017	＋	-	-	＋	＋	-	-	-	-	-	-	-	-	-	-	-	-	-	-	-	-	-	-	-
India	2018	＋	-	-	-	-	-	-	＋	-	-	-	-	-	-	-	-	-	-	-	-	-	-	-	-
India	2019	＋	＋	＋	＋	＋	＋	-	-	＋	＋	＋	＋	-	-	＋	-	＋	＋	-	-	-	-	＋	-
India	2020	＋	-	-	-	-	-	-	-	-	-	-	-	-	-	-	-	-	-	-	-	-	＋	＋	＋
India	2021	＋	＋	-	-	＋	＋	-	-	-	＋	-	-	-	-	-	-	-	-	-	-	-	-	-	-
India	2022	＋	-	-	-	-	-	-	-	-	-	-	-	-	-	-	-	-	-	-	-	-	-	-	-
India	2023	＋	-	-	-	-	-	-	-	-	-	-	-	-	-	-	-	-	-	-	-	-	-	-	-
India	2024	＋	＋	＋	-	＋	-	＋	-	-	-	-	-	-	-	-	-	-	-	-	-	-	-	-	-
India	2025	＋	-	-	-	-	-	-	-	-	-	-	-	-	-	-	-	-	-	-	-	-	-	-	-

## Sheet: Canada
Country	Year	influenza	adenovirus	parainfluenza	respiratory syncytial virus	RSV	coronavirus	SARS-CoV-2	MERS	rhinovirus	enterovirus	metapneumovirus	bocavirus	streptococcus pneumoniae	staphylococcus aureus	haemophilus influenzae	klebsiella pneumoniae	mycoplasma pneumoniae	chlamydia pneumoniae	legionella	bordetella pertussis	pseudomonas aeruginosa	tuberculosis	aspergillus	candida
Canada	2000	＋	-	-	-	-	-	-	-	-	-	-	-	-	-	-	-	-	-	-	-	-	-	-	-
Canada	2001	＋	-	-	-	-	-	-	-	-	-	-	-	-	-	-	-	-	-	-	-	-	-	-	-
Canada	2002	＋	-	-	-	-	-	-	-	-	-	-	-	-	-	-	-	-	-	-	-	-	-	-	-
Canada	2003	＋	-	-	-	-	-	-	-	-	-	-	-	-	-	-	-	-	-	-	-	-	-	-	-
Canada	2004	＋	-	-	-	-	-	-	-	-	-	-	-	-	-	-	-	-	-	-	-	-	-	-	-
Canada	2005	＋	-	-	-	-	-	-	-	-	-	-	-	-	-	-	-	-	-	-	-	-	-	-	-
Canada	2006	＋	-	-	-	-	-	-	-	-	-	-	-	-	-	-	-	-	-	-	-	-	-	-	-
Canada	2007	＋	-	-	-	-	-	-	-	-	-	-	-	-	-	-	-	-	-	-	-	-	-	-	-
Canada	2008	＋	-	-	-	-	-	-	-	-	-	-	-	-	-	-	-	-	-	-	-	-	-	-	-
Canada	2009	＋	-	-	-	-	-	-	-	-	-	-	-	-	-	-	-	-	-	-	-	-	-	-	-
Canada	2010	＋	-	-	-	-	-	-	-	-	-	-	-	-	-	-	-	-	-	-	-	-	-	-	-
Canada	2011	＋	-	-	-	-	-	-	-	-	-	-	-	-	-	-	-	-	-	-	-	-	-	-	-
Canada	2012	＋	-	-	-	-	-	-	-	-	-	-	-	-	-	-	-	-	-	-	-	-	-	-	-
Canada	2013	＋	-	-	＋	-	-	-	-	＋	＋	-	-	-	-	-	-	-	-	-	-	-	-	-	-
Canada	2014	＋	-	-	-	-	-	-	-	-	-	-	-	-	-	-	-	-	-	-	-	-	-	-	-
Canada	2015	＋	-	-	-	-	-	-	-	-	-	-	-	-	-	-	-	-	-	-	-	-	-	-	-
Canada	2016	＋	-	-	-	-	-	-	-	-	-	-	-	-	-	-	-	-	-	-	-	-	-	-	-
Canada	2017	＋	-	-	-	-	-	-	-	-	-	-	-	-	-	-	-	-	-	-	-	-	-	-	-
Canada	2018	＋	-	-	-	-	-	-	-	-	-	-	-	-	-	-	-	-	-	-	-	-	-	-	-
Canada	2019	＋	-	-	-	-	-	-	-	-	-	-	-	-	-	-	-	-	-	-	-	-	-	-	-
Canada	2020	＋	-	-	-	-	-	-	-	-	-	-	-	-	-	-	-	-	-	-	-	-	-	-	-
Canada	2021	＋	-	-	-	-	-	＋	-	-	-	-	-	-	-	-	-	-	-	-	-	-	-	-	＋
Canada	2022	＋	-	-	＋	＋	＋	＋	-	-	-	-	-	-	-	-	-	-	-	-	-	-	-	-	-
Canada	2023	＋	-	-	-	-	-	-	-	-	-	-	-	-	-	-	-	-	-	-	-	-	-	-	-
Canada	2024	＋	-	-	-	-	-	＋	-	-	-	-	-	-	-	-	-	-	-	-	-	-	-	-	-
Canada	2025	＋	-	-	＋	＋	-	-	-	-	-	-	-	-	-	-	-	-	-	-	-	-	-	-	-

## Sheet: Hong Kong
Country	Year	influenza	adenovirus	parainfluenza	respiratory syncytial virus	RSV	coronavirus	SARS-CoV-2	MERS	rhinovirus	enterovirus	metapneumovirus	bocavirus	streptococcus pneumoniae	staphylococcus aureus	haemophilus influenzae	klebsiella pneumoniae	mycoplasma pneumoniae	chlamydia pneumoniae	legionella	bordetella pertussis	pseudomonas aeruginosa	tuberculosis	aspergillus	candida
Hong Kong	2000	＋	-	-	-	-	-	-	-	-	-	-	-	-	-	-	-	-	-	-	-	-	-	-	-
Hong Kong	2001	＋	-	-	-	-	-	-	-	-	-	-	-	-	-	-	-	-	-	-	-	-	-	-	-
Hong Kong	2002	＋	-	-	-	-	-	-	-	-	-	-	-	-	-	-	-	-	-	-	-	-	-	-	-
Hong Kong	2003	＋	-	-	-	-	-	-	-	-	-	-	-	-	-	-	-	-	-	-	-	-	-	-	-
Hong Kong	2004	＋	-	-	-	-	-	-	-	-	-	-	-	-	-	-	-	-	-	-	-	-	-	-	-
Hong Kong	2005	＋	-	-	-	-	-	-	-	-	-	-	-	-	-	-	-	-	-	-	-	-	-	-	-
Hong Kong	2006	＋	-	-	-	-	-	-	-	-	-	-	-	-	-	-	-	-	-	-	-	-	-	-	-
Hong Kong	2007	＋	-	-	-	-	-	-	-	-	-	-	-	-	-	-	-	-	-	-	-	-	-	-	-
Hong Kong	2008	＋	-	-	-	-	-	-	-	-	-	-	-	-	-	-	-	-	-	-	-	-	-	-	-
Hong Kong	2009	＋	-	＋	-	-	-	-	-	-	-	-	-	-	＋	-	-	-	-	-	-	-	-	-	-
Hong Kong	2010	＋	-	-	-	-	-	-	-	-	-	-	-	-	-	-	-	-	-	-	-	-	-	-	-
Hong Kong	2011	＋	-	-	-	-	-	-	-	-	-	-	-	-	-	-	-	-	-	-	-	-	-	-	-
Hong Kong	2012	＋	-	-	-	-	-	-	-	-	-	-	-	-	-	-	-	-	-	-	-	-	-	-	-
Hong Kong	2013	＋	-	-	＋	-	-	-	-	-	-	-	-	＋	-	＋	-	-	-	-	-	＋	＋	-	-
Hong Kong	2014	＋	-	-	-	-	-	-	-	-	-	-	-	-	-	-	-	-	-	-	-	-	-	-	-
Hong Kong	2015	＋	-	-	-	-	-	-	-	-	-	-	-	-	-	-	-	-	-	-	-	-	-	-	-
Hong Kong	2016	＋	-	-	-	-	-	-	-	-	-	-	-	-	-	-	-	-	-	-	-	-	-	-	-
Hong Kong	2017	＋	-	-	-	-	-	-	-	-	-	-	-	-	-	-	-	-	-	-	-	-	-	-	-
Hong Kong	2018	＋	-	-	-	-	＋	-	-	-	-	-	-	-	-	-	-	-	-	-	-	-	-	-	-
Hong Kong	2019	＋	-	-	-	-	-	-	-	-	-	-	-	-	-	-	-	-	-	-	-	-	-	-	-
Hong Kong	2020	＋	-	-	-	-	-	-	-	-	-	-	-	-	-	-	-	-	-	-	-	-	-	-	-
Hong Kong	2021	＋	-	-	-	-	＋	＋	-	-	-	-	-	-	-	-	-	-	-	-	-	-	-	-	-
Hong Kong	2022	＋	-	-	-	-	-	-	-	-	-	-	-	-	-	-	-	-	-	-	-	-	-	-	-
Hong Kong	2023	＋	-	-	-	-	-	-	-	-	-	-	-	-	-	-	-	-	-	-	-	-	-	-	-
Hong Kong	2024	＋	-	-	-	-	＋	＋	-	-	-	-	-	-	-	-	-	-	-	-	-	-	-	-	-
Hong Kong	2025	＋	-	-	-	-	-	＋	-	-	-	-	-	-	-	-	-	-	-	-	-	-	-	-	-

## Sheet: Australia
Country	Year	influenza	adenovirus	parainfluenza	respiratory syncytial virus	RSV	coronavirus	SARS-CoV-2	MERS	rhinovirus	enterovirus	metapneumovirus	bocavirus	streptococcus pneumoniae	staphylococcus aureus	haemophilus influenzae	klebsiella pneumoniae	mycoplasma pneumoniae	chlamydia pneumoniae	legionella	bordetella pertussis	pseudomonas aeruginosa	tuberculosis	aspergillus	candida
Australia	2000	＋	-	-	-	-	-	-	-	-	-	-	-	-	-	-	-	-	-	-	-	-	-	-	-
Australia	2001	＋	-	-	-	-	-	-	-	-	-	-	-	-	-	-	-	-	-	-	-	-	-	-	-
Australia	2002	＋	-	-	-	-	-	-	-	-	-	-	-	-	-	-	-	-	-	-	-	-	-	-	-
Australia	2003	＋	-	-	-	-	-	-	-	-	-	-	-	-	-	-	-	-	-	-	-	-	-	-	-
Australia	2004	＋	-	-	-	-	-	-	-	-	-	-	-	-	-	-	-	-	-	-	-	-	-	-	-
Australia	2005	＋	-	-	-	-	-	-	-	-	-	-	-	-	-	-	-	-	-	-	-	-	-	-	-
Australia	2006	＋	-	-	-	-	-	-	-	-	-	-	-	-	-	-	-	-	-	-	-	-	-	-	-
Australia	2007	＋	-	-	-	-	-	-	-	-	-	-	-	-	-	-	-	-	-	-	-	-	-	-	-
Australia	2008	＋	-	-	-	-	-	-	-	-	-	-	-	-	-	-	-	-	-	-	-	-	-	-	-
Australia	2009	＋	-	-	-	-	-	-	-	-	-	-	-	-	-	-	-	-	-	-	-	-	-	-	-
Australia	2010	＋	-	-	-	-	-	-	-	-	-	-	-	-	＋	-	-	-	-	-	-	-	-	-	-
Australia	2011	＋	-	-	-	-	-	-	-	-	-	-	-	-	-	-	-	-	-	-	-	-	-	-	-
Australia	2012	＋	＋	＋	＋	＋	＋	-	-	＋	＋	＋	-	-	-	-	-	-	-	-	-	-	-	-	-
Australia	2013	＋	-	-	-	-	-	-	-	-	-	-	-	-	-	-	-	-	-	-	-	-	-	-	-
Australia	2014	＋	-	-	-	-	-	-	-	-	-	-	-	-	-	-	-	-	-	-	-	-	-	-	-
Australia	2015	＋	-	-	-	-	-	-	-	-	-	-	-	-	-	-	-	-	-	-	-	-	-	-	-
Australia	2016	＋	-	-	-	-	-	-	-	-	-	-	-	-	-	-	-	-	-	-	-	-	-	-	-
Australia	2017	＋	-	-	-	-	-	-	-	-	-	-	-	-	-	-	-	-	-	-	-	-	-	-	-
Australia	2018	＋	-	-	-	-	-	-	-	-	-	-	-	＋	-	-	-	-	-	-	-	-	-	-	-
Australia	2019	＋	-	-	-	-	-	-	-	-	-	-	-	-	-	-	-	-	-	-	-	-	-	-	-
Australia	2020	＋	-	-	-	-	-	-	-	-	-	-	-	-	-	-	-	-	-	-	-	-	-	-	-
Australia	2021	＋	-	-	-	-	-	-	-	-	-	-	-	-	-	-	-	-	-	-	-	-	-	-	＋
Australia	2022	＋	-	-	-	-	＋	＋	-	-	-	-	-	-	-	-	-	-	-	-	-	-	-	-	-
Australia	2023	＋	-	-	-	-	-	-	-	-	-	-	-	-	-	-	-	-	-	-	-	-	-	-	-
Australia	2024	＋	-	-	-	-	-	-	-	-	-	-	-	-	-	-	-	-	-	-	-	-	-	-	-
Australia	2025	＋	-	-	-	-	-	-	-	-	-	-	-	-	-	-	-	-	-	-	-	-	-	-	-

## Sheet: Italy
Country	Year	influenza	adenovirus	parainfluenza	respiratory syncytial virus	RSV	coronavirus	SARS-CoV-2	MERS	rhinovirus	enterovirus	metapneumovirus	bocavirus	streptococcus pneumoniae	staphylococcus aureus	haemophilus influenzae	klebsiella pneumoniae	mycoplasma pneumoniae	chlamydia pneumoniae	legionella	bordetella pertussis	pseudomonas aeruginosa	tuberculosis	aspergillus	candida
Italy	2000	＋	-	-	-	-	-	-	-	-	-	-	-	-	-	-	-	-	-	-	-	-	-	-	-
Italy	2001	＋	-	-	-	-	-	-	-	-	-	-	-	-	-	-	-	-	-	-	-	-	-	-	-
Italy	2002	＋	-	-	-	-	-	-	-	-	-	-	-	-	-	-	-	-	-	-	-	-	-	-	-
Italy	2003	＋	-	-	-	-	-	-	-	-	-	-	-	-	-	-	-	-	-	-	-	-	-	-	-
Italy	2004	＋	-	-	-	-	-	-	-	-	-	-	-	-	-	-	-	-	-	-	-	-	-	-	-
Italy	2005	＋	＋	＋	＋	＋	＋	-	-	-	-	＋	-	-	-	-	-	-	-	-	-	-	-	-	-
Italy	2006	＋	-	-	-	-	-	-	-	-	-	-	-	-	-	-	-	-	-	-	-	-	-	-	-
Italy	2007	＋	-	-	-	-	-	-	-	-	-	-	-	-	-	-	-	-	-	-	-	-	-	-	-
Italy	2008	＋	-	-	-	-	-	-	-	-	-	-	-	-	-	-	-	-	-	-	-	-	-	-	-
Italy	2009	＋	-	-	-	-	-	-	-	-	-	-	-	-	-	-	-	-	-	-	-	-	-	-	-
Italy	2010	＋	-	-	-	-	-	-	-	-	-	-	-	-	-	-	-	-	-	＋	-	-	-	-	-
Italy	2011	＋	-	-	-	-	-	-	-	-	-	-	-	-	-	-	-	-	-	-	-	-	-	-	-
Italy	2012	＋	-	-	-	-	-	-	-	-	-	-	-	-	-	-	-	-	-	-	-	-	-	-	-
Italy	2013	＋	-	-	-	-	-	-	-	-	-	-	-	-	-	-	-	-	-	-	-	-	-	-	-
Italy	2014	＋	-	-	-	-	-	-	-	-	-	-	-	-	-	-	-	-	-	-	-	-	-	-	-
Italy	2015	＋	-	-	-	-	-	-	-	-	-	-	-	-	-	-	-	-	-	-	-	-	-	-	-
Italy	2016	＋	-	-	-	-	-	-	-	-	-	-	-	-	-	-	-	-	-	-	-	-	-	-	-
Italy	2017	＋	-	-	-	-	-	-	-	-	-	-	-	-	-	-	-	-	-	-	-	-	-	-	-
Italy	2018	＋	-	-	＋	-	-	-	-	-	-	-	-	-	-	-	-	-	-	-	-	-	-	-	-
Italy	2019	＋	-	-	-	-	-	-	-	-	-	-	-	-	-	-	-	-	-	-	-	-	-	-	-
Italy	2020	＋	-	-	-	-	-	＋	-	-	-	-	-	-	-	-	-	-	-	-	-	-	-	-	-
Italy	2021	＋	-	-	-	-	＋	＋	-	-	-	-	-	-	-	-	-	-	-	-	-	-	-	-	-
Italy	2022	＋	-	-	-	-	-	-	-	-	-	-	-	-	-	-	-	-	-	-	-	-	-	-	-
Italy	2023	＋	-	-	-	-	-	-	-	-	-	-	-	-	-	-	-	-	-	-	-	-	-	-	-
Italy	2024	＋	＋	-	-	-	＋	＋	-	-	-	-	-	-	-	-	-	-	-	-	-	-	-	-	-
Italy	2025	＋	-	-	-	-	-	-	-	-	-	-	-	-	-	-	-	-	-	-	-	-	-	-	-

[truncated: 1 more sheets: Spain]
