# Supplementary material for: Evolutionary trajectory and co-infection dynamics of human influenza A(H1N1) virus (2000–2025): an integrated framework informed by expert-informed bibliometrics
Source: Front Microbiol. 2026 Mar 26;17:1793244. doi: 10.3389/fmicb.2026.1793244 (PMC13064542; doi:10.3389/fmicb.2026.1793244)
Supplement: Supplementary file 9 — Table 9= Supplementary File S9 [file Table_9.xlsx]

## Sheet: final_model_comparison
This study deals with information related to computational modelling data
model	log-likelihood	AIC	BIC	Pseudo R²	Number of parameters	Sample size	ΔAIC	ΔBIC	AIC weight
Poisson's linearity	-6496.2	12996.399340018328	13003.711323639967	0.0031495581305760467	2	286	12670.483306349568	12674.021000357141	0
Poisson polynomial (math.)	-5186.75	10379.49800948071	10390.46598491317	0.2040864967388042	3	286	10053.58197581195	10060.775661630345	0
negative binomial linear (math.)	-1003.84	2013.6729624445295	2024.640937876989	0.0012330978464621944	3	286	1687.7569287757685	1694.9506145941637	0
negative binomial polynomial	-961.418	1930.8366400013656	1945.460607244645	0.043437038698207586	4	286	1604.9206063326046	1615.7702839618196	0
Negative two for the year	-159.958	325.9160336687609	329.6903232828254	0.0019290738236033	3	26	0	0	1
