# Supplementary material for: Evolutionary trajectory and co-infection dynamics of human influenza A(H1N1) virus (2000–2025): an integrated framework informed by expert-informed bibliometrics
Source: Front Microbiol. 2026 Mar 26;17:1793244. doi: 10.3389/fmicb.2026.1793244 (PMC13064542; doi:10.3389/fmicb.2026.1793244)
Supplement: Supplementary file 10 — Table 10=Supplementary File S10 [file Table_10.xlsx]

## Sheet: Sheet1
Mutation patterns of the hemagglutinin (HA) protein of human influenza virus H1N1 from 2000 to 2025
Position	36	91	101	114	146	160	170	180	181	200	202	204	206	214	233	273	277	291	300	211	212	391	468	516
Variation	T→A	I→U	R→S	N→S	N→D	D→N	G→S	N→S	T→S	P→S	I→S/T	A→D	E→Q	T→A	T→I	T→A	D→N	N→D	E→K	D→N	V→I	V→K/E	S→N	K→E
Statistics of newly-emerged mutation sites in the HA protein of human influenza virus H1N1 from 2000 to 2025
Year	Position&Variation
2000-2009	36	214	391
	VI	A→T	E→V
2010-2019	13	91	101	114	146	160	179	180	200	202	214	233	273	277	300	311	312	468	516
	A→T	S→R	S→N	D→N	N→D	S→G	S→N	K→Q	S→Y	T→I	T→A	I→T	A→K	N→D	E→K	D→N	I→V	N→S	K→E
2020-2025	48	103	154	222	319	391	490	497
	N→S	D→E	R→S	K→N	K→E	K→G	N→D	K→R
