# Supplementary material for: Evolutionary trajectory and co-infection dynamics of human influenza A(H1N1) virus (2000–2025): an integrated framework informed by expert-informed bibliometrics
Source: Front Microbiol. 2026 Mar 26;17:1793244. doi: 10.3389/fmicb.2026.1793244 (PMC13064542; doi:10.3389/fmicb.2026.1793244)
Supplement: Supplementary file 12 — Table 12=Supplementary File S12 [file Table_12.xlsx]

## Sheet: S10_counts
Period	Total records	Records with specified co-pathogen	Records with co-pathogen unspecified	Top co-detected pathogens (count of records)
2000–2008	10	4	6	adenovirus (n=2); candida (n=1); coronavirus (n=1); metapneumovirus (n=1); parainfluenza (n=1)
2009–2010	34	9	25	staphylococcus aureus (n=4); streptococcus pneumoniae (n=1); aspergillus (n=1); rhinovirus (n=1); parainfluenza (n=1)
2011–2019	145	53	92	respiratory syncytial virus (rsv) (n=25); rhinovirus (n=16); adenovirus (n=14); metapneumovirus (n=12); parainfluenza (n=11)
2020–2022	71	44	27	coronavirus (n=24); sars-cov-2 (n=23); respiratory syncytial virus (rsv) (n=13); candida (n=9); adenovirus (n=8)
2023–2025	61	40	21	sars-cov-2 (n=21); respiratory syncytial virus (rsv) (n=17); coronavirus (n=13); candida (n=9); adenovirus (n=8)

## Sheet: Top_overall
Co-detected pathogen	Record count
respiratory syncytial virus (rsv)	56
coronavirus	46
sars-cov-2	44
adenovirus	32
rhinovirus	30
candida	24
parainfluenza	23
metapneumovirus	22
staphylococcus aureus	17
streptococcus pneumoniae	16
enterovirus	13
bocavirus	12
mers	11
mycoplasma pneumoniae	10
tuberculosis	8

## Sheet: Top_2020_2025
Co-detected pathogen	Record count
sars-cov-2	44
coronavirus	37
respiratory syncytial virus (rsv)	30
candida	18
adenovirus	16
rhinovirus	13
parainfluenza	10
metapneumovirus	9
mers	9
bocavirus	8
staphylococcus aureus	7
mycoplasma pneumoniae	5
streptococcus pneumoniae	4
tuberculosis	4
haemophilus influenzae	3
